# Supplementary material for: Regulation of Clostridium tetani Neurotoxin Expression by Culture Conditions
Source: Toxins (Basel). 2022 Jan 2;14(1):31. doi: 10.3390/toxins14010031 (PMC8778922; doi:10.3390/toxins14010031)
Supplement: Supplementary file 1 [file toxins-14-00031-s001.zip]

Archive with 1 entries (1 files):
- toxins-1508137-supplementary.xlsx
