# Supplementary material for: Regulation of Clostridium tetani Neurotoxin Expression by Culture Conditions
Source: Toxins (Basel). 2022 Jan 2;14(1):31. doi: 10.3390/toxins14010031 (PMC8778922; doi:10.3390/toxins14010031)
Supplement: Supplementary file 1 [file toxins-14-00031-s001.zip › toxins-1508137-supplementary.xlsx]

## Sheet: Readme
Table S1. Genes differentially expressed over time
The color intensity in column C indicates the extent of up-regulation (red) to down-regulation (blue) per day
Table S2. Genes differentially expressed by culture condition
The color intensity in columns C-H indicate the extent of up-regulation (red) to down-regulation (blue) versus standard conditions
Green highlighted cells in columns N-R indicate that a gene is significantly (FDR < 5%) differentially expressed for a comparison
The color intensity in column S indicates the number of comparisons for which a gene is significantly differentially expressed

## Sheet: Table S1, DEGs time
Nr	Locus_tag	log2 trend/day	SeqID	Location	Region	Product	Gene
nr0221	CTC_RS01255	1.35526	lcl|NC_004557.1_cds_WP_035110917.1_221	chromosome	228081..228863	glutamate racemase	murI
nr2331	CTC_RS12045	1.31533	lcl|NC_004557.1_cds_WP_035110313.1_2359	chromosome	2489071..2490006	ribose ABC transporter permease	_
nr2330	CTC_RS12040	1.2663	lcl|NC_004557.1_cds_WP_035108905.1_2358	chromosome	2488108..2489028	D-ribose ABC transporter substrate-binding	rbsB
nr2412	CTC_RS12505	1.21873	lcl|NC_004557.1_cds_WP_011100561.1_2440	chromosome	2574363..2574734	NAD(FAD)-dependent dehydrogenase	_
nr2441	CTC_RS12660	1.18229	lcl|NC_004557.1_cds_WP_011100588.1_2470	chromosome	2613637..2615118	glycerol kinase	glpK
nr2413	CTC_RS12510	1.14762	lcl|NC_004557.1_cds_WP_011100562.1_2441	chromosome	2574737..2576002	pyridine nucleotide-disulfide oxidoreductase	_
nr0318	CTC_RS01775	1.12957	lcl|NC_004557.1_cds_WP_011098660.1_320	chromosome	338007..338567	serine O-acetyltransferase	cysE
nr2449	CTC_RS12700	1.10171	lcl|NC_004557.1_cds_WP_011100595.1_2478	chromosome	2623426..2623866	heat-shock protein	_
nr2325	CTC_RS12015	1.07361	lcl|NC_004557.1_cds_WP_011100478.1_2353	chromosome	2479734..2480561	glycine/betaine ABC transporter permease	_
nr2237	CTC_RS11555	1.04984	lcl|NC_004557.1_cds_WP_011100392.1_2264	chromosome	2368798..2369643	polyamine aminopropyltransferase	speE
nr2324	CTC_RS12010	1.0442	lcl|NC_004557.1_cds_WP_035108910.1_2352	chromosome	2478841..2479722	glycine/betaine ABC transporter	_
nr2333	CTC_RS12055	1.02656	lcl|NC_004557.1_cds_WP_011100486.1_2361	chromosome	2491551..2491946	D-ribose pyranase	rbsD
nr1923	CTC_RS09930	0.984756	lcl|NC_004557.1_cds_WP_011100103.1_1943	chromosome	2056796..2057179	death-on-curing protein	_
nr2334	CTC_RS12060	0.970428	lcl|NC_004557.1_cds_WP_011100487.1_2362	chromosome	2491949..2492878	ribokinase	rbsK
nr2332	CTC_RS12050	0.963695	lcl|NC_004557.1_cds_WP_011100485.1_2360	chromosome	2490034..2491551	ribose import ATP-binding protein RbsA	_
nr0523	CTC_RS02830	0.943684	lcl|NC_004557.1_cds_WP_035110858.1_526	chromosome	583228..584580	sodium:alanine symporter family protein	_
nr2286	CTC_RS11815	0.934206	lcl|NC_004557.1_cds_WP_023439290.1_2313	chromosome	2425323..2425565	TSCPD domain-containing protein	_
nr0297	CTC_RS01665	0.924144	lcl|NC_004557.1_cds_WP_011098643.1_299	chromosome	318625..319239	membrane protein	_
nr1981	CTC_RS10245	0.917684	lcl|NC_004557.1_cds_WP_011100160.1_2006	chromosome	2124330..2125034	glycerol transporter	_
nr1924	CTC_RS09935	0.905068	lcl|NC_004557.1_cds_WP_035109252.1_1944	chromosome	2057176..2057418	prevent-host-death protein	_
nr1941	CTC_RS10040	0.89741	lcl|NC_004557.1_cds_WP_035125018.1_1965	chromosome	2078343..2080547	ATPase	cadA
nr2326	CTC_RS12020	0.89159	lcl|NC_004557.1_cds_WP_011100479.1_2354	chromosome	2480566..2481750	glycine/betaine ABC transporter ATP-binding	proV
nr0199	CTC_RS01145	0.87402	lcl|NC_004557.1_cds_WP_035125479.1_199	chromosome	205125..206531	Trk system potassium transport protein TrkA	trkA
nr1341	CTC_RS06975	0.853105	lcl|NC_004557.1_cds_WP_011099581.1_1353	chromosome	1458595..1459791	permease	_
nr2414	CTC_RS12515	0.826973	lcl|NC_004557.1_cds_WP_011100563.1_2442	chromosome	2576021..2577460	FAD/NAD(P)-binding oxidoreductase	_
nr0533	CTC_RS02880	0.825571	lcl|NC_004557.1_cds_WP_011098857.1_536	chromosome	593351..596494	vitamin B12-dependent ribonucleotide reductase	_
nr0746	CTC_RS03970	0.818713	lcl|NC_004557.1_cds_WP_011099059.1_754	chromosome	844256..844750	2-Cys peroxiredoxin	tpx
nr0319	CTC_RS01780	0.817708	lcl|NC_004557.1_cds_WP_011098661.1_321	chromosome	338583..339566	epoxyqueuosine reductase	queG
nr1339	CTC_RS06965	0.816305	lcl|NC_004557.1_cds_WP_011099579.1_1351	chromosome	1456837..1457355	CDP-diacylglycerol--serine O-phosphatidyltransferase	pssA
nr2616	CTC_RS13545	0.813944	lcl|NC_004557.1_cds_WP_011100745.1_2645	chromosome	2783742..2784200	hypothetical protein	_
nr0080	CTC_RS00495	0.806947	lcl|NC_004557.1_cds_WP_035110686.1_80	chromosome	87442..87666	acyl carrier protein	_
nr2376	CTC_RS12325	0.786657	lcl|NC_004557.1_cds_WP_035124394.1_2404	chromosome	2535884..2537068	N-acyl-L-amino acid amidohydrolase	_
nr2622	CTC_RS13635	0.780301	lcl|NC_004565.1_cds_WP_011100780.1_2	plasmid	441..1826	replication protein	_
nr0097	CTC_RS00580	0.778379	lcl|NC_004557.1_cds_WP_011098468.1_97	chromosome	102883..103350	N-acetyltransferase	_
nr0767	CTC_RS04075	0.777262	lcl|NC_004557.1_cds_WP_035110530.1_775	chromosome	865890..867272	tyrosine phenol-lyase	_
nr2655	CTC_RS13805	0.771391	lcl|NC_004565.1_cds_WP_011100799.1_36	plasmid	23809..24495	DNA-binding response regulator	_
nr0793	CTC_RS04205	0.770347	lcl|NC_004557.1_cds_WP_035110231.1_801	chromosome	894831..895061	NrdH-redoxin	_
nr0079	CTC_RS00490	0.765554	lcl|NC_004557.1_cds_WP_011098451.1_79	chromosome	86418..87422	3-oxoacyl-ACP synthase III	_
nr2195	CTC_RS11340	0.76521	lcl|NC_004557.1_cds_WP_011100349.1_2221	chromosome	2324667..2325185	adenine phosphoribosyltransferase	_
nr2465	CTC_RS12785	0.760078	lcl|NC_004557.1_cds_WP_011100611.1_2494	chromosome	2639011..2639781	transporter	_
nr1373	CTC_RS07150	0.746656	lcl|NC_004557.1_cds_WP_011099611.1_1387	chromosome	1501819..1503021	nucleoside permease nupC	_
nr0147	CTC_RS00830	0.746602	lcl|NC_004557.1_cds_WP_011098511.1_147	chromosome	147221..148396	protease	_
nr2672	CTC_RS13890	0.742718	lcl|NC_004565.1_cds_WP_011100809.1_53	plasmid	37990..38466	hypothetical protein	_
nr2704	CTC_RS14055	0.739091	lcl|NC_004565.1_cds_WP_011100835.1_86	plasmid	68165..68461	hypothetical protein	_
nr0768	CTC_RS04080	0.732679	lcl|NC_004557.1_cds_WP_035110243.1_776	chromosome	867419..868759	sodium-dependent transporter	_
nr0086	CTC_RS00525	0.721022	lcl|NC_004557.1_cds_WP_011098457.1_86	chromosome	92073..92501	beta-hydroxyacyl-ACP dehydratase	fabZ
nr2091	CTC_RS10810	0.71919	lcl|NC_004557.1_cds_WP_035124561.1_2116	chromosome	2243230..2243517	hypothetical protein	_
nr2125	CTC_RS10990	0.718624	lcl|NC_004557.1_cds_WP_035124618.1_2151	chromosome	2267823..2268005	addiction module toxin, HicA family	_
nr0974	CTC_RS05110	0.71773	lcl|NC_004557.1_cds_WP_035110094.1_982	chromosome	1086018..1086287	hypothetical protein	_
nr2641	CTC_RS13730	0.706766	lcl|NC_004565.1_cds_WP_011100791.1_21	plasmid	10828..11817	hypothetical protein	_
nr2098	CTC_RS10855	0.706655	lcl|NC_004557.1_cds_WP_035124585.1_2124	chromosome	2247035..2247310	hypothetical protein	_
nr2126	CTC_RS10995	0.705255	lcl|NC_004557.1_cds_WP_035124620.1_2152	chromosome	2268060..2268470	pilus assembly protein HicB	_
nr1332	CTC_RS06930	0.704674	lcl|NC_004557.1_cds_WP_035109833.1_1344	chromosome	1450922..1451620	membrane protein	_
nr0617	CTC_RS03310	0.70237	lcl|NC_004557.1_cds_WP_035124443.1_623	chromosome	684158..684763	hypothetical protein	_
nr1541	CTC_RS07985	0.693322	lcl|NC_004557.1_cds_WP_035125151.1_1555	chromosome	1665454..1665657	hypothetical protein	_
nr2615	CTC_RS13540	0.692974	lcl|NC_004557.1_cds_WP_011100744.1_2644	chromosome	2783167..2783685	excinuclease Uvr	_
nr1014	CTC_RS05310	0.692735	lcl|NC_004557.1_cds_WP_035110069.1_1022	chromosome	1127266..1127535	DUF1292 domain-containing protein	_
nr1960	CTC_RS10135	0.692199	lcl|NC_004557.1_cds_WP_035109173.1_1984	chromosome	2098988..2100382	sodium:alanine symporter family protein	_
nr2315	CTC_RS11965	0.688547	lcl|NC_004557.1_cds_WP_052040313.1_2343	chromosome	2470134..2472101	hypothetical protein	_
nr0087	CTC_RS00530	0.687395	lcl|NC_004557.1_cds_WP_011098458.1_87	chromosome	92509..93849	acetyl-CoA carboxylase biotin carboxylase	_
nr0084	CTC_RS00515	0.679068	lcl|NC_004557.1_cds_WP_035110719.1_84	chromosome	90342..91577	beta-ketoacyl-[acyl-carrier-protein] synthase	fabF
nr1007	CTC_RS05275	0.675814	lcl|NC_004557.1_cds_WP_035110486.1_1015	chromosome	1120342..1120770	iron-sulfur cluster assembly scaffold protein	nifU
nr2658	CTC_RS13820	0.672113	lcl|NC_004565.1_cds_WP_011100802.1_39	plasmid	26108..26866	bacitracin ABC transporter ATP-binding protein	_
nr0745	CTC_RS03965	0.670856	lcl|NC_004557.1_cds_WP_011099058.1_753	chromosome	843031..844005	hypothetical protein	_
nr0085	CTC_RS00520	0.66716	lcl|NC_004557.1_cds_WP_011098456.1_85	chromosome	91580..92038	acetyl-CoA carboxylase, biotin carboxyl carrier	accB
nr2662	CTC_RS13840	0.666771	lcl|NC_004565.1_cds_WP_011100805.1_43	plasmid	30338..31174	rRNA (guanine-N1)-methyltransferase	_
nr1934	CTC_RS10000	0.665478	lcl|NC_004557.1_cds_WP_035125200.1_1957	chromosome	2067862..2068620	membrane protein	_
nr1542	CTC_RS07990	0.662608	lcl|NC_004557.1_cds_WP_011099750.1_1556	chromosome	1665626..1666054	hypothetical protein	_
nr0757	CTC_RS04025	0.659197	lcl|NC_004557.1_cds_WP_035110250.1_765	chromosome	853101..853547	peroxiredoxin	_
nr1760	CTC_RS09110	0.657698	lcl|NC_004557.1_cds_WP_011099949.1_1779	chromosome	1869621..1871117	glycerol kinase	glpK
nr2018	CTC_RS10430	0.657295	lcl|NC_004557.1_cds_WP_035109131.1_2043	chromosome	2163380..2164411	heat-inducible transcriptional repressor HrcA	hrcA
nr2144	CTC_RS11085	0.653496	lcl|NC_004557.1_cds_WP_011100301.1_2170	chromosome	2277927..2278676	phage antirepressor Ant	_
nr2227	CTC_RS11505	0.644518	lcl|NC_004557.1_cds_WP_011100382.1_2254	chromosome	2359636..2360679	sodium/hydrogen exchanger	_
nr2030	CTC_RS10490	0.642461	lcl|NC_004557.1_cds_WP_011100204.1_2055	chromosome	2177733..2178359	serine/threonine protein phosphatase	_
nr0216	CTC_RS01230	0.642334	lcl|NC_004557.1_cds_WP_011098567.1_216	chromosome	222035..222682	energy-coupled thiamine transporter ThiT	thiT
nr0082	CTC_RS00505	0.639669	lcl|NC_004557.1_cds_WP_011098453.1_82	chromosome	88611..89549	malonyl CoA-acyl carrier protein transacylase	fabD
nr1296	CTC_RS06755	0.637179	lcl|NC_004557.1_cds_WP_011099541.1_1308	chromosome	1415265..1415945	cytidylate kinase	_
nr1962	CTC_RS10145	0.635092	lcl|NC_004557.1_cds_WP_011100143.1_1986	chromosome	2101651..2103117	carbon starvation protein A	_
nr0843	CTC_RS04455	0.633839	lcl|NC_004557.1_cds_WP_011099144.1_851	chromosome	943582..944856	lysine 2,3-aminomutase	ablA
nr0926	CTC_RS04870	0.633801	lcl|NC_004557.1_cds_WP_011099219.1_934	chromosome	1034253..1036016	ferrous iron transporter B	feoB
nr0525	CTC_RS02840	0.633178	lcl|NC_004557.1_cds_WP_011098850.1_528	chromosome	586174..587934	sodium:proton antiporter	_
nr1495	CTC_RS07755	0.63157	lcl|NC_004557.1_cds_WP_011099707.1_1509	chromosome	1617147..1617842	DNA-binding response regulator	_
nr0081	CTC_RS00500	0.630944	lcl|NC_004557.1_cds_WP_035110684.1_81	chromosome	87677..88618	2-nitropropane dioxygenase	fabK
nr1370	CTC_RS07130	0.629927	lcl|NC_004557.1_cds_WP_011099607.1_1383	chromosome	1496493..1497692	FprA family A-type flavoprotein	_
nr2377	CTC_RS12330	0.629149	lcl|NC_004557.1_cds_WP_052040448.1_2405	chromosome	2537104..2538417	peptidase M20	_
nr0780	CTC_RS04140	0.628786	lcl|NC_004557.1_cds_WP_023437674.1_788	chromosome	880363..880692	HesB-like (seleno)protein	_
nr1268	CTC_RS06615	0.624402	lcl|NC_004557.1_cds_WP_023438183.1_1280	chromosome	1386462..1386722	stage V sporulation protein S	_
nr2378	CTC_RS12335	0.623402	lcl|NC_004557.1_cds_WP_035111871.1_2406	chromosome	2538476..2538778	TrpR-like protein YerC/YecD	_
nr2703	CTC_RS14050	0.621154	lcl|NC_004565.1_cds_WP_011100834.1_85	plasmid	67415..68161	hypothetical protein	_
nr0453	CTC_RS02455	0.620972	lcl|NC_004557.1_cds_WP_011098783.1_456	chromosome	490775..491491	macrolide ABC transporter ATP-binding protein	_
nr2671	CTC_RS13885	0.620008	lcl|NC_004565.1_cds_WP_035125492.1_52	plasmid	37559..37783	hypothetical protein	_
nr2314	CTC_RS11960	0.613709	lcl|NC_004557.1_cds_WP_011100467.1_2342	chromosome	2469683..2470108	ATPase	_
nr0573	CTC_RS03080	0.613605	lcl|NC_004557.1_cds_WP_011098895.1_576	chromosome	640106..640876	hypothetical protein	_
nr0634	CTC_RS03395	0.609943	lcl|NC_004557.1_cds_WP_035110799.1_640	chromosome	699718..700005	hypothetical protein	_
nr0960	CTC_RS05040	0.607097	lcl|NC_004557.1_cds_WP_011099251.1_968	chromosome	1073192..1073596	hypothetical protein	_
nr1497	CTC_RS07765	0.606583	lcl|NC_004557.1_cds_WP_035109670.1_1511	chromosome	1619309..1620061	ABC transporter permease	_
nr0961	CTC_RS05045	0.606308	lcl|NC_004557.1_cds_WP_035125340.1_969	chromosome	1073733..1074233	hypothetical protein	_
nr2487	CTC_RS12895	0.605534	lcl|NC_004557.1_cds_WP_011100633.1_2516	chromosome	2668850..2669704	membrane protein	_
nr2656	CTC_RS13810	0.602766	lcl|NC_004565.1_cds_WP_011100800.1_37	plasmid	24529..25473	ATP-binding protein	_
nr1132	CTC_RS05935	0.60062	lcl|NC_004557.1_cds_WP_035124899.1_1144	chromosome	1245064..1245330	hypothetical protein	_
nr2642	CTC_RS13735	0.600413	lcl|NC_004565.1_cds_WP_011100792.1_22	plasmid	11832..12173	hypothetical protein	_
nr1193	CTC_RS06240	0.599703	lcl|NC_004557.1_cds_WP_011099452.1_1205	chromosome	1308480..1309160	zinc metallopeptidase	_
nr0325	CTC_RS01810	0.597149	lcl|NC_004557.1_cds_WP_011098667.1_327	chromosome	344328..345149	hypothetical protein	_
nr1340	CTC_RS06970	0.58723	lcl|NC_004557.1_cds_WP_011099580.1_1352	chromosome	1457684..1458595	bacitracin ABC transporter ATP-binding protein	_
nr0844	CTC_RS04460	0.58357	lcl|NC_004557.1_cds_WP_011099145.1_852	chromosome	944872..945651	hypothetical protein	_
nr1875	CTC_RS09685	0.580085	lcl|NC_004557.1_cds_WP_011100062.1_1894	chromosome	2006098..2007078	FUSC family protein	_
nr2686	CTC_RS13965	0.577446	lcl|NC_004565.1_cds_WP_011100821.1_68	plasmid	52344..53732	hypothetical protein	_
nr1175	CTC_RS06150	0.570783	lcl|NC_004557.1_cds_WP_011099438.1_1187	chromosome	1292407..1294413	ferrous iron transport protein B	feoB
nr0078	CTC_RS00485	0.563323	lcl|NC_004557.1_cds_WP_011098450.1_78	chromosome	85948..86403	MarR family transcriptional regulator	_
nr2127	CTC_RS11000	0.561558	lcl|NC_004557.1_cds_WP_052042366.1_2153	chromosome	2268846..2269088	hypothetical protein	_
nr2685	CTC_RS13960	0.561077	lcl|NC_004565.1_cds_WP_011100820.1_67	plasmid	50975..51895	hypothetical protein	_
nr2498	CTC_RS12950	0.560656	lcl|NC_004557.1_cds_WP_011100643.1_2527	chromosome	2678475..2679323	hypothetical protein	_
nr0658	CTC_RS03520	0.559753	lcl|NC_004557.1_cds_WP_011098975.1_664	chromosome	728293..728712	enoyl-CoA hydratase	_
nr2139	CTC_RS11060	0.555763	lcl|NC_004557.1_cds_WP_011100298.1_2165	chromosome	2275304..2276224	hypothetical protein	_
nr1571	CTC_RS08140	0.554087	lcl|NC_004557.1_cds_WP_035125122.1_1585	chromosome	1692999..1693367	hypothetical protein	_
nr2670	CTC_RS13880	0.55207	lcl|NC_004565.1_cds_WP_035125494.1_51	plasmid	37332..37562	hypothetical protein	_
nr0338	CTC_RS01880	0.548833	lcl|NC_004557.1_cds_WP_011098680.1_341	chromosome	359899..360819	ABC transporter permease	_
nr2145	CTC_RS11090	0.546047	lcl|NC_004557.1_cds_WP_035124361.1_2171	chromosome	2279027..2279242	transcriptional regulator	_
nr2155	CTC_RS11140	0.545546	lcl|NC_004557.1_cds_WP_011100310.1_2181	chromosome	2288796..2289107	RAS-like protein	_
nr2316	CTC_RS11970	0.545221	lcl|NC_004557.1_cds_WP_035108917.1_2344	chromosome	2472113..2473162	hypothetical protein	_
nr1422	CTC_RS07395	0.543257	lcl|NC_004557.1_cds_WP_023438357.1_1436	chromosome	1545786..1546073	hypothetical protein	_
nr0088	CTC_RS00535	0.54225	lcl|NC_004557.1_cds_WP_011098459.1_88	chromosome	93861..95588	acetyl-CoA carboxylase carboxyl transferase	_
nr1572	CTC_RS08145	0.54044	lcl|NC_004557.1_cds_WP_023439201.1_1586	chromosome	1693628..1693849	phage-like transcriptional factor	_
nr0524	CTC_RS02835	0.5386	lcl|NC_004557.1_cds_WP_035110859.1_527	chromosome	584873..585790	glutaminase A	glsA
nr1742	CTC_RS09015	0.534151	lcl|NC_004557.1_cds_WP_011099932.1_1760	chromosome	1850778..1851119	DUF1292 domain-containing protein	_
nr0835	CTC_RS04415	0.533932	lcl|NC_004557.1_cds_WP_011099137.1_843	chromosome	935728..936285	arylesterase	_
nr0083	CTC_RS00510	0.533138	lcl|NC_004557.1_cds_WP_011098454.1_83	chromosome	89557..90312	beta-ketoacyl-ACP reductase	fabG
nr0792	CTC_RS04200	0.532084	lcl|NC_004557.1_cds_WP_011099102.1_800	chromosome	893891..894838	thioredoxin-disulfide reductase	trxB
nr2156	CTC_RS11145	0.532054	lcl|NC_004557.1_cds_WP_011100311.1_2182	chromosome	2289135..2290328	potassium transporter	_
nr0077	CTC_RS00480	0.529194	lcl|NC_004557.1_cds_WP_011098449.1_77	chromosome	84888..85955	2-nitropropane dioxygenase	_
nr1280	CTC_RS06675	0.528123	lcl|NC_004557.1_cds_WP_035109862.1_1292	chromosome	1396751..1396990	RNA-binding protein Hfq	hfq
nr2140	CTC_RS11065	0.525619	lcl|NC_004557.1_cds_WP_011100299.1_2166	chromosome	2276217..2276648	hypothetical protein	_
nr1257	CTC_RS06560	0.521447	lcl|NC_004557.1_cds_WP_011100342.1_1269	chromosome	1372619..1372882	30S ribosomal protein S15	rpsO
nr2608	CTC_RS13505	0.521255	lcl|NC_004557.1_cds_WP_035111297.1_2637	chromosome	2774370..2775473	PIN/TRAM domain-containing protein	_
nr1562	CTC_RS08095	0.520332	lcl|NC_004557.1_cds_WP_035125136.1_1576	chromosome	1683520..1683714	hypothetical protein	_
nr1421	CTC_RS07390	0.518609	lcl|NC_004557.1_cds_WP_023438356.1_1435	chromosome	1545261..1545680	hypothetical protein	_
nr1498	CTC_RS07770	0.517349	lcl|NC_004557.1_cds_WP_011099710.1_1512	chromosome	1620048..1620773	ABC transporter	_
nr1868	CTC_RS09650	0.51554	lcl|NC_004557.1_cds_WP_011100055.1_1887	chromosome	1997963..1999030	xanthine dehydrogenase	_
nr2090	CTC_RS10800	0.515201	lcl|NC_004557.1_cds_WP_011100262.1_2115	chromosome	2242455..2242931	hypothetical protein	_
nr1333	CTC_RS06935	0.513134	lcl|NC_004557.1_cds_WP_046655785.1_1345	chromosome	1451628..1451930	nitrogen regulatory protein P-II	_
nr2341	CTC_RS12095	0.512506	lcl|NC_004557.1_cds_WP_011100494.1_2369	chromosome	2499675..2500088	hemerythrin	_
nr1951	CTC_RS10090	0.508634	lcl|NC_004557.1_cds_WP_011100133.1_1975	chromosome	2092156..2092635	5-(carboxyamino)imidazole ribonucleotide mutase	purE
nr0626	CTC_RS14135	0.506679	lcl|NC_004557.1_cds_WP_011098946.1_632	chromosome	692724..693743	electron transport complex protein (RnfG/NqrC)	_
nr2236	CTC_RS11550	0.506279	lcl|NC_004557.1_cds_WP_023439235.1_2263	chromosome	2368194..2368529	anti-sigma F factor antagonist	spoIIAA
nr0198	CTC_RS01140	0.50314	lcl|NC_004557.1_cds_WP_011098550.1_198	chromosome	203720..205174	Trk system potassium transporter TrkH	_
nr0450	CTC_RS02440	0.502309	lcl|NC_004557.1_cds_WP_011098780.1_453	chromosome	487490..488803	4-hydroxybutyrate CoA-transferase	_
nr2089	CTC_RS10795	0.501889	lcl|NC_004557.1_cds_WP_011100261.1_2114	chromosome	2241760..2242416	hypothetical protein	_
nr0775	CTC_RS04115	0.500483	lcl|NC_004557.1_cds_WP_011099088.1_783	chromosome	875536..876081	rubredoxin/rubrerythrin domain-containing	_
nr1420	CTC_RS07385	0.50029	lcl|NC_004557.1_cds_WP_035125189.1_1434	chromosome	1545061..1545255	transcriptional regulator	_
nr1916	CTC_RS09890	0.499	lcl|NC_004557.1_cds_WP_011100096.1_1935	chromosome	2051234..2051860	hypothetical protein	_
nr1983	CTC_RS10255	0.498681	lcl|NC_004557.1_cds_WP_035109151.1_2008	chromosome	2126483..2127433	L-lactate dehydrogenase	_
nr1844	CTC_RS09530	0.498403	lcl|NC_004557.1_cds_WP_035109323.1_1863	chromosome	1968611..1970050	K+/H+ antiporter	_
nr0365	CTC_RS02015	0.497542	lcl|NC_004557.1_cds_WP_035111196.1_368	chromosome	391663..392190	hypothetical protein	_
nr2675	CTC_RS13905	0.497527	lcl|NC_004565.1_cds_WP_011100810.1_56	plasmid	42788..43603	membrane-spanning permease	_
nr2320	CTC_RS11990	0.496204	lcl|NC_004557.1_cds_WP_011100473.1_2348	chromosome	2475030..2476205	transglutaminase	_
nr2110	CTC_RS10915	0.495956	lcl|NC_004557.1_cds_WP_011100276.1_2136	chromosome	2257360..2257737	hypothetical protein	_
nr2143	CTC_RS11080	0.495603	lcl|NC_004557.1_cds_WP_035124359.1_2169	chromosome	2277629..2277841	hypothetical protein	_
nr1005	CTC_RS05265	0.493636	lcl|NC_004557.1_cds_WP_011099294.1_1013	chromosome	1118697..1119131	transcriptional regulator	_
nr1458	CTC_RS07575	0.492756	lcl|NC_004557.1_cds_WP_035109706.1_1472	chromosome	1577340..1577690	hypothetical protein	_
nr1933	CTC_RS09995	0.491952	lcl|NC_004557.1_cds_WP_011100112.1_1956	chromosome	2065939..2067807	alkaline phosphatase	_
nr1365	CTC_RS07100	0.490636	lcl|NC_004557.1_cds_WP_035124842.1_1378	chromosome	1492110..1492964	hypothetical protein	_
nr0452	CTC_RS02450	0.490107	lcl|NC_004557.1_cds_WP_011098782.1_455	chromosome	489447..490760	hypothetical protein	_
nr2546	CTC_RS13190	0.489468	lcl|NC_004557.1_cds_WP_011100689.1_2575	chromosome	2728171..2728563	30S ribosomal protein S9	rpsI
nr2142	CTC_RS11075	0.489264	lcl|NC_004557.1_cds_WP_035124357.1_2168	chromosome	2277253..2277624	hypothetical protein	_
nr2152	CTC_RS11125	0.486021	lcl|NC_004557.1_cds_WP_011100308.1_2178	chromosome	2286391..2286957	hypothetical protein	_
nr0163	CTC_RS00935	0.485498	lcl|NC_004557.1_cds_WP_011098523.1_163	chromosome	164704..166515	cell division protein FtsH	ftsH
nr2688	CTC_RS13975	0.480067	lcl|NC_004565.1_cds_WP_011100823.1_70	plasmid	56391..56750	nucleotidyltransferase	_
nr1809	CTC_RS09355	0.478211	lcl|NC_004557.1_cds_WP_011099997.1_1828	chromosome	1925665..1926663	EamA family transporter	_
nr0324	CTC_RS01805	0.478086	lcl|NC_004557.1_cds_WP_011098666.1_326	chromosome	343749..344324	lemA-like protein	_
nr0314	CTC_RS01755	0.476408	lcl|NC_004557.1_cds_WP_045923634.1_316	chromosome	334431..334886	CDP-diacylglycerol--serine	pssA
nr0406	CTC_RS02220	0.474864	lcl|NC_004557.1_cds_WP_035111065.1_409	chromosome	433988..434299	hypothetical protein	_
nr1291	CTC_RS06730	0.472442	lcl|NC_004557.1_cds_WP_011099536.1_1303	chromosome	1409405..1410604	aspartate aminotransferase	_
nr2435	CTC_RS12630	0.46853	lcl|NC_004557.1_cds_WP_011100582.1_2464	chromosome	2604062..2605360	diaminopimelate decarboxylase	lysA
nr2411	CTC_RS12500	0.468523	lcl|NC_004557.1_cds_WP_035111748.1_2439	chromosome	2573705..2574319	Zn-finger containing protein	_
nr0173	CTC_RS01010	0.466184	lcl|NC_004557.1_cds_WP_011098533.1_173	chromosome	181997..182740	NAD-dependent protein deacetylase	_
nr0021	CTC_RS00130	0.46598	lcl|NC_004557.1_cds_WP_035111952.1_21	chromosome	24390..24629	hypothetical protein	_
nr2659	CTC_RS13825	0.465951	lcl|NC_004565.1_cds_WP_011100803.1_40	plasmid	26853..28781	ABC transporter permease	_
nr0459	CTC_RS02485	0.462959	lcl|NC_004557.1_cds_WP_011098789.1_462	chromosome	497989..500916	phage infection protein	_
nr0341	CTC_RS01895	0.460947	lcl|NC_004557.1_cds_WP_011098683.1_344	chromosome	363628..364614	N(5)-(carboxyethyl)ornithine synthase	_
nr0497	CTC_RS02675	0.460704	lcl|NC_004557.1_cds_WP_011098823.1_500	chromosome	549604..552201	chaperone protein ClpB	clpB
nr2614	CTC_RS13535	0.457429	lcl|NC_004557.1_cds_WP_011100743.1_2643	chromosome	2782133..2783155	protein arginine kinase	_
nr2313	CTC_RS11955	0.456216	lcl|NC_004557.1_cds_WP_035108919.1_2341	chromosome	2469338..2469646	ATPase	_
nr0873	CTC_RS04605	0.454912	lcl|NC_004557.1_cds_WP_035110180.1_881	chromosome	974050..974418	hypothetical protein	_
nr1838	CTC_RS09500	0.450333	lcl|NC_004557.1_cds_WP_011100025.1_1857	chromosome	1959441..1961207	flavocytochrome c	_
nr1329	CTC_RS06915	0.448837	lcl|NC_004557.1_cds_WP_035109835.1_1341	chromosome	1448369..1448806	Rrf2 family transcriptional regulator	_
nr1499	CTC_RS07775	0.448818	lcl|NC_004557.1_cds_WP_011099711.1_1513	chromosome	1620869..1622110	hypothetical protein	_
nr2136	CTC_RS11045	0.448664	lcl|NC_004557.1_cds_WP_011100296.1_2162	chromosome	2273410..2274306	hypothetical protein	_
nr2308	CTC_RS11930	0.448641	lcl|NC_004557.1_cds_WP_011100462.1_2336	chromosome	2460348..2464643	2-hydroxyglutaryl-CoA dehydratase	_
nr0661	CTC_RS03535	0.448611	lcl|NC_004557.1_cds_WP_011098978.1_667	chromosome	732341..733738	citrate transporter	_
nr2234	CTC_RS11540	0.448216	lcl|NC_004557.1_cds_WP_035109006.1_2261	chromosome	2366980..2367738	sporulation sigma factor SigG	sigF
nr2112	CTC_RS10925	0.447252	lcl|NC_004557.1_cds_WP_011100278.1_2138	chromosome	2258513..2258944	terminase	_
nr0622	CTC_RS03335	0.44633	lcl|NC_004557.1_cds_WP_035110796.1_628	chromosome	688596..689678	bifunctional	ribD
nr0489	CTC_RS02635	0.445234	lcl|NC_004557.1_cds_WP_035111150.1_492	chromosome	539295..539624	hypothetical protein	_
nr1496	CTC_RS07760	0.444123	lcl|NC_004557.1_cds_WP_011099708.1_1510	chromosome	1617863..1619299	two-component sensor histidine kinase	_
nr0070	CTC_RS00425	0.443581	lcl|NC_004557.1_cds_WP_023436930.1_70	chromosome	78546..78728	hybrid cluster protein	_
nr0477	CTC_RS02575	0.442909	lcl|NC_004557.1_cds_WP_011098806.1_480	chromosome	521977..523569	solute:sodium symporter family transporter	_
nr0472	CTC_RS02550	0.441278	lcl|NC_004557.1_cds_WP_011098801.1_475	chromosome	516004..516792	5-deoxy-glucuronate isomerase	_
nr2621	CTC_RS14370	0.440205	lcl|NC_004565.1_cds_WP_052042391.1_1	plasmid	73941..140	TdeIII family type II restriction endonuclease	_
nr0848	CTC_RS14175	0.439039	lcl|NC_004557.1_cds_WP_052041027.1_856	chromosome	948820..949518	hypothetical protein	_
nr0492	CTC_RS02650	0.437922	lcl|NC_004557.1_cds_WP_011098818.1_495	chromosome	541640..542677	rhomboid family intramembrane serine protease	_
nr0025	CTC_RS00160	0.436734	lcl|NC_004557.1_cds_WP_011098407.1_25	chromosome	27169..28062	phosphatidylserine decarboxylase proenzyme	_
nr2239	CTC_RS11565	0.434988	lcl|NC_004557.1_cds_WP_011100394.1_2266	chromosome	2371708..2372640	delta-lactam-biosynthetic de-N-acetylase	pdaA
nr2138	CTC_RS11055	0.434512	lcl|NC_004557.1_cds_WP_011100297.1_2164	chromosome	2274496..2275302	hypothetical protein	_
nr0456	CTC_RS02470	0.433	lcl|NC_004557.1_cds_WP_011098786.1_459	chromosome	493995..495191	hypothetical protein	_
nr1643	CTC_RS08500	0.432751	lcl|NC_004557.1_cds_WP_011099840.1_1657	chromosome	1754783..1756219	sodium:proton antiporter	_
nr0162	CTC_RS00930	0.431348	lcl|NC_004557.1_cds_WP_011098522.1_162	chromosome	164060..164605	hypoxanthine phosphoribosyltransferase	hpt
nr0401	CTC_RS14085	0.431268	lcl|NC_004557.1_cds_WP_011098738.1_404	chromosome	429780..430268	hypothetical protein	_
nr0660	CTC_RS03530	0.430555	lcl|NC_004557.1_cds_WP_011098977.1_666	chromosome	730766..732340	acyl CoA:acetate/3-ketoacid CoA transferase	_
nr2668	CTC_RS13870	0.430308	lcl|NC_004565.1_cds_WP_011100808.1_49	plasmid	35521..36027	ABC transporter ATP-binding protein	_
nr1510	CTC_RS07830	0.43026	lcl|NC_004557.1_cds_WP_011099721.1_1524	chromosome	1632367..1633356	lipase	_
nr0098	CTC_RS00585	0.429984	lcl|NC_004557.1_cds_WP_011098469.1_98	chromosome	103488..104177	cytochrome c biogenesis protein CcdA	_
nr0100	CTC_RS00595	0.429547	lcl|NC_004557.1_cds_WP_011098471.1_100	chromosome	104842..105591	5'-nucleotidase SurE	surE
nr2141	CTC_RS11070	0.429173	lcl|NC_004557.1_cds_WP_035124355.1_2167	chromosome	2276733..2276996	hypothetical protein	_
nr1900	CTC_RS09810	0.428545	lcl|NC_004557.1_cds_WP_035109276.1_1919	chromosome	2030650..2030952	hypothetical protein	_
nr1989	CTC_RS10285	0.426307	lcl|NC_004557.1_cds_WP_011100167.1_2014	chromosome	2133591..2134547	membrane protein	_
nr0509	CTC_RS02730	0.425689	lcl|NC_004557.1_cds_WP_011098835.1_512	chromosome	564030..564518	hypothetical protein	_
nr0454	CTC_RS02460	0.425548	lcl|NC_004557.1_cds_WP_011098784.1_457	chromosome	491488..492702	macrolide ABC transporter permease	_
nr1131	CTC_RS14220	0.424362	lcl|NC_004557.1_cds_WP_011099399.1_1143	chromosome	1243800..1245053	protease htpX-like protein	_
nr1935	CTC_RS10005	0.420688	lcl|NC_004557.1_cds_WP_011100114.1_1958	chromosome	2068819..2070219	dipeptidase PepV	pepV
nr2267	CTC_RS11705	0.419071	lcl|NC_004557.1_cds_WP_035108967.1_2294	chromosome	2407777..2409123	ATP synthase subunit J	_
nr1145	CTC_RS06000	0.418523	lcl|NC_004557.1_cds_WP_011099411.1_1157	chromosome	1255919..1256446	hypothetical protein	_
nr0054	CTC_RS00345	0.415744	lcl|NC_004557.1_cds_WP_011098431.1_54	chromosome	64302..65186	mechanosensitive ion channel protein	_
nr1986	CTC_RS10270	0.415469	lcl|NC_004557.1_cds_WP_011100164.1_2011	chromosome	2130075..2131655	chloride channel protein	_
nr0728	CTC_RS03875	0.414366	lcl|NC_004557.1_cds_WP_011099042.1_735	chromosome	823810..824295	hypothetical protein	_
nr0099	CTC_RS00590	0.41359	lcl|NC_004557.1_cds_WP_035110671.1_99	chromosome	104193..104747	hypothetical protein	_
nr2530	CTC_RS13110	0.410852	lcl|NC_004557.1_cds_WP_011100674.1_2559	chromosome	2712638..2712955	thiol reductase thioredoxin	trxA
nr2684	CTC_RS13955	0.408282	lcl|NC_004565.1_cds_WP_011100819.1_66	plasmid	50368..50796	hypothetical protein	_
nr0409	CTC_RS02235	0.407951	lcl|NC_004557.1_cds_WP_011098744.1_412	chromosome	436740..437081	cupin	_
nr2311	CTC_RS11945	0.407933	lcl|NC_004557.1_cds_WP_052040404.1_2339	chromosome	2466946..2468655	ATP synthase subunit A	_
nr0753	CTC_RS04005	0.40777	lcl|NC_004557.1_cds_WP_011099066.1_761	chromosome	849091..849456	GntR family transcriptional regulator	_
nr1588	CTC_RS08225	0.407396	lcl|NC_004557.1_cds_WP_011099788.1_1602	chromosome	1709702..1710097	hypothetical protein	_
nr1033	CTC_RS05410	0.406672	lcl|NC_004557.1_cds_WP_041744719.1_1042	chromosome	1144110..1145051	hypothetical protein	_
nr1932	CTC_RS09990	0.403317	lcl|NC_004557.1_cds_WP_035125024.1_1955	chromosome	2065312..2065680	hypothetical protein	_
nr0001	CTC_RS00005	0.403267	lcl|NC_004557.1_cds_WP_011098389.1_1	chromosome	1..2304	chaperone ClpB	_
nr2196	CTC_RS11345	0.402805	lcl|NC_004557.1_cds_WP_011100350.1_2222	chromosome	2325235..2326080	delta(24)-sterol C-methyltransferase	_
nr2310	CTC_RS11940	0.401426	lcl|NC_004557.1_cds_WP_011100464.1_2338	chromosome	2465547..2466929	ATP synthase subunit beta	_
nr0861	CTC_RS04545	0.401012	lcl|NC_004557.1_cds_WP_046655445.1_869	chromosome	960509..961477	ribose ABC transporter permease	_
nr0212	CTC_RS01210	0.40073	lcl|NC_004557.1_cds_WP_011098564.1_212	chromosome	219201..219950	prolipoprotein diacylglyceryl transferase	_
nr0363	CTC_RS02005	0.400496	lcl|NC_004557.1_cds_WP_035111193.1_366	chromosome	390730..391404	transporter	_
nr2113	CTC_RS10930	0.399095	lcl|NC_004557.1_cds_WP_011100279.1_2139	chromosome	2258964..2260025	terminase	_
nr0612	CTC_RS03285	0.398121	lcl|NC_004557.1_cds_WP_035110783.1_618	chromosome	679185..679718	chromate transporter	_
nr1316	CTC_RS06855	0.397982	lcl|NC_004557.1_cds_WP_035124858.1_1328	chromosome	1437814..1438932	ATPase AAA	_
nr0449	CTC_RS02435	0.39758	lcl|NC_004557.1_cds_WP_011098779.1_452	chromosome	486492..487301	mechanosensitive ion channel protein MscS	_
nr1393	CTC_RS07250	0.397266	lcl|NC_004557.1_cds_WP_011099628.1_1407	chromosome	1521295..1523103	ABC transporter ATP-binding protein	_
nr1374	CTC_RS07155	0.395904	lcl|NC_004557.1_cds_WP_035109796.1_1388	chromosome	1503295..1504029	GntR family transcriptional regulator	_
nr0631	CTC_RS03380	0.395258	lcl|NC_004557.1_cds_WP_011098951.1_637	chromosome	697760..698200	hypothetical protein	_
nr1582	CTC_RS08195	0.394764	lcl|NC_004557.1_cds_WP_035110393.1_1596	chromosome	1704519..1705085	hypothetical protein	_
nr1765	CTC_RS09135	0.394299	lcl|NC_004557.1_cds_WP_011099954.1_1784	chromosome	1874307..1875203	arginase	rocF
nr1395	CTC_RS07260	0.392353	lcl|NC_004557.1_cds_WP_035109773.1_1409	chromosome	1524369..1524887	VanZ family protein	_
nr2488	CTC_RS12900	0.392023	lcl|NC_004557.1_cds_WP_023439514.1_2517	chromosome	2669761..2670117	mRNA interferase PemK	_
nr0976	CTC_RS05120	0.391167	lcl|NC_004557.1_cds_WP_035125330.1_984	chromosome	1086785..1087555	membrane protein	_
nr1899	CTC_RS09805	0.391086	lcl|NC_004557.1_cds_WP_035109278.1_1918	chromosome	2030365..2030649	hypothetical protein	_
nr1858	CTC_RS09600	0.391043	lcl|NC_004557.1_cds_WP_011100046.1_1877	chromosome	1986060..1989029	hypothetical protein	_
nr0824	CTC_RS04360	0.390292	lcl|NC_004557.1_cds_WP_035110208.1_832	chromosome	925635..925910	hypothetical protein	_
nr0762	CTC_RS04050	0.390051	lcl|NC_004557.1_cds_WP_035110247.1_770	chromosome	860094..860978	hypothetical protein	_
nr0474	CTC_RS02560	0.389762	lcl|NC_004557.1_cds_WP_035124725.1_477	chromosome	518789..519802	inositol 2-dehydrogenase	iolG
nr0574	CTC_RS03085	0.389297	lcl|NC_004557.1_cds_WP_035124432.1_577	chromosome	640869..641351	RNA polymerase sigma factor	_
nr2111	CTC_RS10920	0.388945	lcl|NC_004557.1_cds_WP_011100277.1_2137	chromosome	2257924..2258334	hypothetical protein	_
nr1918	CTC_RS09905	0.388024	lcl|NC_004557.1_cds_WP_035127648.1_1938	chromosome	2053689..2053853	transcriptional regulator	_
nr1401	CTC_RS07290	0.387833	lcl|NC_004557.1_cds_WP_035110413.1_1415	chromosome	1527468..1527860	nucleotidyltransferase	_
nr1371	CTC_RS07140	0.387514	lcl|NC_004557.1_cds_WP_011099609.1_1385	chromosome	1499839..1500546	purine-nucleoside phosphorylase	deoD
nr0940	CTC_RS04940	0.387297	lcl|NC_004557.1_cds_WP_035110124.1_948	chromosome	1050297..1050518	hypothetical protein	_
nr0846	CTC_RS04470	0.386973	lcl|NC_004557.1_cds_WP_011099147.1_854	chromosome	947049..947684	GntR family transcriptional regulator	_
nr0473	CTC_RS02555	0.385844	lcl|NC_004557.1_cds_WP_035124721.1_476	chromosome	516810..518744	3D-(3,5/4)-trihydroxycyclohexane-1,2-dione	iolD
nr1845	CTC_RS09535	0.383797	lcl|NC_004557.1_cds_WP_011100032.1_1864	chromosome	1970578..1971135	TetR family transcriptional regulator	_
nr1006	CTC_RS05270	0.383662	lcl|NC_004557.1_cds_WP_011099295.1_1014	chromosome	1119134..1120336	cysteine desulfurase NifS	nifS
nr0939	CTC_RS04935	0.383095	lcl|NC_004557.1_cds_WP_011099231.1_947	chromosome	1049554..1050177	coenzyme A pyrophosphatase	_
nr1400	CTC_RS07285	0.382852	lcl|NC_004557.1_cds_WP_011099633.1_1414	chromosome	1527185..1527490	nucleotidyltransferase	_
nr1144	CTC_RS05995	0.382512	lcl|NC_004557.1_cds_WP_023438051.1_1156	chromosome	1255677..1255904	SirA-like protein	_
nr1982	CTC_RS10250	0.382281	lcl|NC_004557.1_cds_WP_035124549.1_2007	chromosome	2125189..2126427	aminopeptidase	_
nr2450	CTC_RS12705	0.381686	lcl|NC_004557.1_cds_WP_035124800.1_2479	chromosome	2623897..2624562	hypothetical protein	_
nr1560	CTC_RS08085	0.381564	lcl|NC_004557.1_cds_WP_035125138.1_1574	chromosome	1682210..1682779	recombinase	_
nr0224	CTC_RS01270	0.3796	lcl|NC_004557.1_cds_WP_035110918.1_224	chromosome	231549..234659	isoleucine--tRNA ligase	_
nr0805	CTC_RS04265	0.378652	lcl|NC_004557.1_cds_WP_035125384.1_813	chromosome	906970..907248	hypothetical protein	_
nr0364	CTC_RS02010	0.377577	lcl|NC_004557.1_cds_WP_023437235.1_367	chromosome	391418..391651	SirA-like protein	_
nr2275	CTC_RS11760	0.377527	lcl|NC_004557.1_cds_WP_035108957.1_2302	chromosome	2416712..2417596	molecular chaperone Hsp33	hslO
nr1285	CTC_RS06700	0.375255	lcl|NC_004557.1_cds_WP_011099532.1_1297	chromosome	1404107..1404604	hypothetical protein	_
nr2683	CTC_RS13950	0.375018	lcl|NC_004565.1_cds_WP_011100818.1_65	plasmid	49310..50104	membrane-spanning protein	_
nr0367	CTC_RS02025	0.372572	lcl|NC_004557.1_cds_WP_011098706.1_370	chromosome	393294..394553	transporter	_
nr2630	CTC_RS13675	0.372003	lcl|NC_004565.1_cds_WP_011100785.1_10	plasmid	5316..5738	hypothetical protein	_
nr0301	CTC_RS01685	0.371533	lcl|NC_004557.1_cds_WP_011098646.1_303	chromosome	321872..322651	hypothetical protein	_
nr0834	CTC_RS04410	0.371324	lcl|NC_004557.1_cds_WP_035125374.1_842	chromosome	934960..935547	membrane protein	_
nr1798	CTC_RS09300	0.370325	lcl|NC_004557.1_cds_WP_011099987.1_1817	chromosome	1912853..1913767	bacitracin ABC transporter ATP-binding protein	_
nr2053	CTC_RS10605	0.367602	lcl|NC_004557.1_cds_WP_023439057.1_2078	chromosome	2198715..2198981	septum formation topological specificity factor	minE
nr0225	CTC_RS01275	0.367547	lcl|NC_004557.1_cds_WP_011098574.1_225	chromosome	234852..235850	catabolite control protein A	_
nr1797	CTC_RS09295	0.366455	lcl|NC_004557.1_cds_WP_011099986.1_1816	chromosome	1912129..1912860	ABC transporter permease	_
nr0174	CTC_RS01020	0.365575	lcl|NC_004557.1_cds_WP_035110885.1_174	chromosome	183147..183644	hypothetical protein	_
nr0927	CTC_RS04875	0.364862	lcl|NC_004557.1_cds_WP_046655447.1_935	chromosome	1035991..1036269	iron transporter FeoA	_
nr0309	CTC_RS01730	0.364541	lcl|NC_004557.1_cds_WP_035110988.1_311	chromosome	329898..330848	fructose-1,6-bisphosphate aldolase, class II	fba
nr1386	CTC_RS07215	0.36232	lcl|NC_004557.1_cds_WP_035109782.1_1400	chromosome	1514600..1515415	GNAT family acetyltransferase	_
nr1081	CTC_RS05655	0.361445	lcl|NC_004557.1_cds_WP_035110473.1_1090	chromosome	1179939..1180202	hypothetical protein	_
nr0922	CTC_RS04850	0.361005	lcl|NC_004557.1_cds_WP_035125353.1_930	chromosome	1028608..1028874	hypothetical protein	_
nr0339	CTC_RS01885	0.360837	lcl|NC_004557.1_cds_WP_011098681.1_342	chromosome	360892..362430	ABC transporter permease	_
nr0982	CTC_RS05150	0.360604	lcl|NC_004557.1_cds_WP_011099272.1_990	chromosome	1092010..1092882	ferredoxin	_
nr2424	CTC_RS12575	0.360503	lcl|NC_004557.1_cds_WP_035111726.1_2453	chromosome	2585887..2586309	hypothetical protein	_
nr1528	CTC_RS07920	0.359873	lcl|NC_004557.1_cds_WP_011099739.1_1542	chromosome	1654115..1654684	segregation/condensation protein B	_
nr2479	CTC_RS12855	0.359804	lcl|NC_004557.1_cds_WP_011100625.1_2508	chromosome	2657752..2658954	cell division protein FtsW	_
nr1117	CTC_RS05860	0.358603	lcl|NC_004557.1_cds_WP_011099387.1_1129	chromosome	1222806..1223213	hypothetical protein	_
nr1931	CTC_RS09985	0.357367	lcl|NC_004557.1_cds_WP_035125202.1_1954	chromosome	2063929..2065293	23S rRNA (uracil-5-)-methyltransferase RumA	rlmD
nr1856	CTC_RS09590	0.356684	lcl|NC_004557.1_cds_WP_011100044.1_1875	chromosome	1982704..1984149	cytosol aminopeptidase	_
nr2689	CTC_RS13980	0.354718	lcl|NC_004565.1_cds_WP_035111487.1_71	plasmid	56761..57186	hypothetical protein	_
nr1248	CTC_RS06515	0.354384	lcl|NC_004557.1_cds_WP_011099501.1_1260	chromosome	1365136..1365597	ribosome maturation factor	rimP
nr1152	CTC_RS06035	0.354241	lcl|NC_004557.1_cds_WP_011099418.1_1164	chromosome	1264288..1265496	sodium:proton antiporter	_
nr0004	CTC_RS14070	0.35337	lcl|NC_004557.1_cds_WP_052040452.1_4	chromosome	4584..5102	hypothetical protein	_
nr0618	CTC_RS03315	0.352589	lcl|NC_004557.1_cds_WP_011098938.1_624	chromosome	684841..685269	hypothetical protein	_
nr2365	CTC_RS12215	0.351975	lcl|NC_004557.1_cds_WP_035108871.1_2393	chromosome	2522698..2523270	xanthine phosphoribosyltransferase	_
nr2296	CTC_RS11865	0.351722	lcl|NC_004557.1_cds_WP_011100449.1_2323	chromosome	2439405..2440703	sodium:proton antiporter	_
nr2437	CTC_RS12640	0.351284	lcl|NC_004557.1_cds_WP_011100584.1_2466	chromosome	2607073..2608257	cation diffusion facilitator transporter	_
nr1485	CTC_RS07705	0.35091	lcl|NC_004557.1_cds_WP_011099699.1_1499	chromosome	1605838..1606506	DNA-binding response regulator	_
nr1790	CTC_RS09260	0.348617	lcl|NC_004557.1_cds_WP_011099978.1_1809	chromosome	1903616..1904086	phosphatidylinositol-4-phosphate 5-kinase	_
nr1853	CTC_RS09575	0.348569	lcl|NC_004557.1_cds_WP_011100041.1_1872	chromosome	1979029..1979649	cyclase	_
nr0015	CTC_RS00095	0.347816	lcl|NC_004557.1_cds_WP_035111941.1_15	chromosome	19603..19863	sigma-K factor processing regulatory protein	_
nr2317	CTC_RS11975	0.347511	lcl|NC_004557.1_cds_WP_035108915.1_2345	chromosome	2473165..2473488	hypothetical protein	_
nr0616	CTC_RS03305	0.346982	lcl|NC_004557.1_cds_WP_023437502.1_622	chromosome	683847..684146	hypothetical protein	_
nr2193	CTC_RS11330	0.346894	lcl|NC_004557.1_cds_WP_011100347.1_2219	chromosome	2321899..2322348	D-aminoacyl-tRNA deacylase	_
nr1973	CTC_RS10200	0.346879	lcl|NC_004557.1_cds_WP_011100154.1_1997	chromosome	2114182..2114964	hypothetical protein	_
nr1410	CTC_RS07335	0.346273	lcl|NC_004557.1_cds_WP_011099643.1_1424	chromosome	1538200..1538826	chloramphenicol acetyltransferase	_
nr1372	CTC_RS07145	0.346212	lcl|NC_004557.1_cds_WP_011099610.1_1386	chromosome	1500580..1501776	phosphopentomutase	_
nr0682	CTC_RS03640	0.346008	lcl|NC_004557.1_cds_WP_011098998.1_688	chromosome	756210..757478	glutamate-1-semialdehyde 2,1-aminomutase	hemL
nr1155	CTC_RS06050	0.345512	lcl|NC_004557.1_cds_WP_011099421.1_1167	chromosome	1268355..1269821	sodium:alanine symporter	_
nr1176	CTC_RS06155	0.344656	lcl|NC_004557.1_cds_WP_023438085.1_1188	chromosome	1294426..1294653	ferrous iron transporter A	_
nr2628	CTC_RS13665	0.343553	lcl|NC_004565.1_cds_WP_052042392.1_8	plasmid	4065..4406	hypothetical protein	_
nr0758	CTC_RS04030	0.343464	lcl|NC_004557.1_cds_WP_023437649.1_766	chromosome	853754..854002	AbrB family transcriptional regulator	_
nr0588	CTC_RS03155	0.342875	lcl|NC_004557.1_cds_WP_011098911.1_592	chromosome	653501..655198	hypothetical protein	_
nr1328	CTC_RS06910	0.34268	lcl|NC_004557.1_cds_WP_011099569.1_1340	chromosome	1447306..1448223	cysteine synthase A	cysK
nr0476	CTC_RS02570	0.342351	lcl|NC_004557.1_cds_WP_035111133.1_479	chromosome	520763..521788	myo-inositol 2-dehydrogenase	_
nr1807	CTC_RS09345	0.341506	lcl|NC_004557.1_cds_WP_035125045.1_1826	chromosome	1922425..1924164	thiamine ABC transporter permease	_
nr0790	CTC_RS04190	0.341382	lcl|NC_004557.1_cds_WP_035110232.1_798	chromosome	891896..892183	DUF4491 domain-containing protein	_
nr1930	CTC_RS09980	0.341336	lcl|NC_004557.1_cds_WP_011100109.1_1953	chromosome	2062572..2063567	hypothetical protein	_
nr1143	CTC_RS05990	0.341323	lcl|NC_004557.1_cds_WP_011099410.1_1155	chromosome	1254972..1255655	transporter	_
nr0606	CTC_RS03250	0.33976	lcl|NC_004557.1_cds_WP_011098927.1_611	chromosome	671322..671903	transporter	_
nr1012	CTC_RS05300	0.339503	lcl|NC_004557.1_cds_WP_023437919.1_1020	chromosome	1126523..1126774	hypothetical protein	_
nr2632	CTC_RS13685	0.338882	lcl|NC_004565.1_cds_WP_023439655.1_12	plasmid	6216..6398	hypothetical protein	_
nr0475	CTC_RS02565	0.338251	lcl|NC_004557.1_cds_WP_011098804.1_478	chromosome	519834..520730	myo-inosose-2 dehydratase	iolE
nr1857	CTC_RS09595	0.337752	lcl|NC_004557.1_cds_WP_011100045.1_1876	chromosome	1984250..1985587	branched-chain amino acid transporter	brnQ
nr0220	CTC_RS01250	0.33706	lcl|NC_004557.1_cds_WP_023437087.1_220	chromosome	227491..227856	transcriptional regulator	_
nr0068	CTC_RS00415	0.336992	lcl|NC_004557.1_cds_WP_011098441.1_68	chromosome	76265..76795	CDP-diacylglycerol--glycerol-3-phosphate	pgsA
nr2318	CTC_RS14350	0.333956	lcl|NC_004557.1_cds_WP_052040312.1_2346	chromosome	2473618..2474442	hypothetical protein	_
nr2700	CTC_RS14035	0.333676	lcl|NC_004565.1_cds_WP_035125436.1_82	plasmid	66192..66410	hypothetical protein	_
nr2189	CTC_RS11310	0.332094	lcl|NC_004557.1_cds_WP_011100340.1_2215	chromosome	2316634..2317929	branched-chain amino acid ABC transporter	brnQ
nr1105	CTC_RS05790	0.331953	lcl|NC_004557.1_cds_WP_011099376.1_1116	chromosome	1205056..1206534	stage IV sporulation protein A	spoIVA
nr2613	CTC_RS13530	0.330059	lcl|NC_004557.1_cds_WP_011100742.1_2642	chromosome	2779669..2782104	ATP-dependent Clp protease ATP-binding subunit	_
nr1396	CTC_RS07265	0.32958	lcl|NC_004557.1_cds_WP_011099631.1_1410	chromosome	1525054..1525524	methylated-DNA--protein-cysteine	_
nr1689	CTC_RS08740	0.328448	lcl|NC_004557.1_cds_WP_011099884.1_1705	chromosome	1799640..1800155	folate transporter FolT	_
nr1219	CTC_RS06370	0.327499	lcl|NC_004557.1_cds_WP_023438131.1_1231	chromosome	1333029..1333289	stage V sporulation protein S	_
nr1512	CTC_RS07840	0.324951	lcl|NC_004557.1_cds_WP_052040344.1_1526	chromosome	1635668..1637026	sodium-dependent transporter	_
nr0935	CTC_RS04915	0.324058	lcl|NC_004557.1_cds_WP_035125348.1_943	chromosome	1043876..1045342	glutamate--tRNA ligase	_
nr1177	CTC_RS06160	0.323443	lcl|NC_004557.1_cds_WP_035109940.1_1189	chromosome	1294673..1294891	iron transporter FeoA	_
nr2447	CTC_RS12690	0.322067	lcl|NC_004557.1_cds_WP_035124796.1_2476	chromosome	2621861..2622145	citrate lyase ACP	citD
nr2480	CTC_RS12860	0.321299	lcl|NC_004557.1_cds_WP_011100626.1_2509	chromosome	2658977..2659411	FHA domain-containing protein	_
nr1312	CTC_RS06835	0.321232	lcl|NC_004557.1_cds_WP_011099556.1_1324	chromosome	1431865..1433076	hypothetical protein	_
nr0655	CTC_RS03505	0.321151	lcl|NC_004557.1_cds_WP_011098972.1_661	chromosome	725416..726267	methyl-accepting chemotaxis-like protein	_
nr2235	CTC_RS11545	0.320572	lcl|NC_004557.1_cds_WP_011100390.1_2262	chromosome	2367753..2368178	anti-sigma F factor	_
nr1874	CTC_RS09680	0.31804	lcl|NC_004557.1_cds_WP_011100061.1_1893	chromosome	2004829..2006034	PucR family transcriptional regulator	_
nr2137	CTC_RS11050	0.316922	lcl|NC_004557.1_cds_WP_035124629.1_2163	chromosome	2274324..2274503	hypothetical protein	_
nr2669	CTC_RS13875	0.315643	lcl|NC_004565.1_cds_WP_023439689.1_50	plasmid	36699..37001	hypothetical protein	_
nr0353	CTC_RS01955	0.315196	lcl|NC_004557.1_cds_WP_011098693.1_356	chromosome	379026..379496	SsrA-binding protein	smpB
nr0937	CTC_RS04925	0.314058	lcl|NC_004557.1_cds_WP_011099229.1_945	chromosome	1047217..1048122	EamA family transporter	_
nr2004	CTC_RS10360	0.31371	lcl|NC_004557.1_cds_WP_011100182.1_2029	chromosome	2150074..2150775	diacylglycerol kinase	_
nr0298	CTC_RS01670	0.313437	lcl|NC_004557.1_cds_WP_035110980.1_300	chromosome	319315..320841	hypothetical protein	_
nr2197	CTC_RS11350	0.312494	lcl|NC_004557.1_cds_WP_011100351.1_2223	chromosome	2326223..2327098	preprotein translocase subunit SecF	secF
nr2409	CTC_RS12490	0.311761	lcl|NC_004557.1_cds_WP_011100558.1_2437	chromosome	2571669..2572481	pyrroline-5-carboxylate reductase	proC
nr1967	CTC_RS10170	0.31093	lcl|NC_004557.1_cds_WP_011100148.1_1991	chromosome	2109136..2110008	L-serine dehydratase, iron-sulfur-dependent	sdaAA
nr2631	CTC_RS13680	0.310919	lcl|NC_004565.1_cds_WP_023439654.1_11	plasmid	5998..6195	hypothetical protein	_
nr2135	CTC_RS11040	0.310688	lcl|NC_004557.1_cds_WP_035124627.1_2161	chromosome	2273142..2273396	hypothetical protein	_
nr1846	CTC_RS09540	0.309482	lcl|NC_004557.1_cds_WP_011100033.1_1865	chromosome	1971362..1972963	oleate hydratase	_
nr2052	CTC_RS10600	0.308875	lcl|NC_004557.1_cds_WP_035109110.1_2077	chromosome	2197247..2198368	rod shape-determining protein RodA	rodA
nr0794	CTC_RS04210	0.308582	lcl|NC_004557.1_cds_WP_035110230.1_802	chromosome	895220..895957	methyltransferase	_
nr2153	CTC_RS11130	0.308171	lcl|NC_004557.1_cds_WP_011100309.1_2179	chromosome	2287150..2288367	glycoside hydrolase family 3	nagZ
nr2623	CTC_RS13640	0.308029	lcl|NC_004565.1_cds_WP_035125438.1_3	plasmid	1944..2228	hypothetical protein	_
nr0872	CTC_RS04600	0.307628	lcl|NC_004557.1_cds_WP_035125411.1_880	chromosome	972536..973891	transposase	_
nr0457	CTC_RS02475	0.305874	lcl|NC_004557.1_cds_WP_035124705.1_460	chromosome	495298..496122	hypothetical protein	_
nr2011	CTC_RS10395	0.30535	lcl|NC_004557.1_cds_WP_011100187.1_2036	chromosome	2155822..2156166	histidine triad nucleotide-binding protein	_
nr2440	CTC_RS12655	0.305097	lcl|NC_004557.1_cds_WP_011100587.1_2469	chromosome	2611588..2613462	ATPase AAA	ftsH
nr1036	CTC_RS05425	0.304914	lcl|NC_004557.1_cds_WP_011099321.1_1045	chromosome	1146049..1146927	hypothetical protein	_
nr1054	CTC_RS05520	0.304882	lcl|NC_004557.1_cds_WP_035124918.1_1063	chromosome	1159656..1159856	hypothetical protein	_
nr0806	CTC_RS04270	0.302833	lcl|NC_004557.1_cds_WP_035125382.1_814	chromosome	907272..908141	radical SAM protein	_
nr2148	CTC_RS11105	0.30258	lcl|NC_004557.1_cds_WP_011100304.1_2174	chromosome	2281472..2282092	RNase H	_
nr1642	CTC_RS08495	0.302348	lcl|NC_004557.1_cds_WP_011099839.1_1656	chromosome	1754115..1754543	division/cell wall cluster transcriptional	mraZ
nr0354	CTC_RS01960	0.301192	lcl|NC_004557.1_cds_WP_011098694.1_357	chromosome	380624..381466	restriction endonuclease subunit M	_
nr1769	CTC_RS09155	0.300884	lcl|NC_004557.1_cds_WP_035109396.1_1788	chromosome	1881470..1882117	TVP38/TMEM64 family protein	_
nr2342	CTC_RS12100	0.299835	lcl|NC_004557.1_cds_WP_035108895.1_2370	chromosome	2500132..2500533	HNH endonuclease	_
nr2633	CTC_RS13690	0.298613	lcl|NC_004565.1_cds_WP_011100786.1_13	plasmid	6534..6860	hypothetical protein	_
nr0337	CTC_RS01875	0.298466	lcl|NC_004557.1_cds_WP_011098679.1_340	chromosome	358818..359906	ABC transporter permease	_
nr1928	CTC_RS09970	0.297865	lcl|NC_004557.1_cds_WP_011100108.1_1951	chromosome	2060653..2062320	hypothetical protein	_
nr1837	CTC_RS09495	0.29662	lcl|NC_004557.1_cds_WP_035109330.1_1856	chromosome	1959136..1959399	TIGR04076 family protein	_
nr0471	CTC_RS02545	0.296093	lcl|NC_004557.1_cds_WP_011098800.1_474	chromosome	514978..515997	5-dehydro-2-deoxygluconokinase	iolC
nr2194	CTC_RS11335	0.296038	lcl|NC_004557.1_cds_WP_011100348.1_2220	chromosome	2322360..2324555	(p)ppGpp synthetase	_
nr1191	CTC_RS06230	0.295607	lcl|NC_004557.1_cds_WP_011099450.1_1203	chromosome	1307078..1307530	peptide deformylase	def
nr1855	CTC_RS09585	0.295545	lcl|NC_004557.1_cds_WP_011100043.1_1874	chromosome	1981078..1982499	phosphogluconate dehydrogenase	gndA
nr0278	CTC_RS01550	0.295532	lcl|NC_004557.1_cds_WP_011098625.1_280	chromosome	294440..295615	acetyl-CoA acetyltransferase	_
nr1927	CTC_RS09965	0.295509	lcl|NC_004557.1_cds_WP_035109248.1_1950	chromosome	2060399..2060614	transcriptional regulator	_
nr0170	CTC_RS00975	0.294229	lcl|NC_004557.1_cds_WP_011098530.1_170	chromosome	172508..173899	glycine--tRNA ligase	_
nr2651	CTC_RS13785	0.294042	lcl|NC_004565.1_cds_WP_011100797.1_32	plasmid	20256..21941	hypothetical protein	_
nr1140	CTC_RS05975	0.294011	lcl|NC_004557.1_cds_WP_011099407.1_1152	chromosome	1250908..1252284	alanine glycine permease	_
nr1334	CTC_RS06940	0.293943	lcl|NC_004557.1_cds_WP_035109831.1_1346	chromosome	1451971..1453314	magnesium transporter	mgtE
nr0358	CTC_RS01980	0.293927	lcl|NC_004557.1_cds_WP_011098698.1_361	chromosome	385442..385852	hypothetical protein	_
nr0466	CTC_RS02520	0.293573	lcl|NC_004557.1_cds_WP_035124716.1_469	chromosome	509327..509797	VanZ family protein	_
nr0008	CTC_RS00060	0.293262	lcl|NC_004557.1_cds_WP_035111929.1_8	chromosome	12244..12399	hypothetical protein	_
nr2029	CTC_RS10485	0.293183	lcl|NC_004557.1_cds_WP_035109127.1_2054	chromosome	2177251..2177532	hypothetical protein	_
nr0493	CTC_RS02655	0.292938	lcl|NC_004557.1_cds_WP_011098819.1_496	chromosome	542772..544502	cell division protein FtsH	_
nr2154	CTC_RS11135	0.292364	lcl|NC_004557.1_cds_WP_035109075.1_2180	chromosome	2288432..2288644	hypothetical protein	_
nr2676	CTC_RS13910	0.291276	lcl|NC_004565.1_cds_WP_011100811.1_57	plasmid	43596..44405	membrane-spanning permease	_
nr1911	CTC_RS09865	0.290919	lcl|NC_004557.1_cds_WP_011100092.1_1930	chromosome	2047528..2048214	DNA-binding response regulator	_
nr0101	CTC_RS00600	0.290164	lcl|NC_004557.1_cds_WP_011098472.1_101	chromosome	105626..106564	EamA family transporter	_
nr2200	CTC_RS11365	0.289767	lcl|NC_004557.1_cds_WP_023439179.1_2226	chromosome	2329862..2329999	six-cysteine peptide SCIFF	scfA
nr2190	CTC_RS11315	0.289161	lcl|NC_004557.1_cds_WP_011100341.1_2216	chromosome	2317995..2319773	aspartate--tRNA ligase	aspS
nr1919	CTC_RS09910	0.288377	lcl|NC_004557.1_cds_WP_011100099.1_1939	chromosome	2053903..2054295	hypothetical protein	_
nr1232	CTC_RS06435	0.288337	lcl|NC_004557.1_cds_WP_011099485.1_1244	chromosome	1344580..1344948	hypothetical protein	_
nr0752	CTC_RS04000	0.287841	lcl|NC_004557.1_cds_WP_011099065.1_760	chromosome	848197..849078	sodium ABC transporter ATP-binding protein	_
nr1430	CTC_RS07435	0.287675	lcl|NC_004557.1_cds_WP_011099655.1_1444	chromosome	1550478..1552106	MBL fold metallo-hydrolase	_
nr1047	CTC_RS05480	0.286816	lcl|NC_004557.1_cds_WP_023437957.1_1056	chromosome	1151974..1152174	hypothetical protein	_
nr0750	CTC_RS03990	0.286534	lcl|NC_004557.1_cds_WP_035124750.1_758	chromosome	846963..847568	hypothetical protein	_
nr0192	CTC_RS01110	0.286334	lcl|NC_004557.1_cds_WP_011098545.1_192	chromosome	197483..198436	glucokinase	_
nr1425	CTC_RS07410	0.286058	lcl|NC_004557.1_cds_WP_011099650.1_1439	chromosome	1546799..1547686	AraC family transcriptional regulator	_
nr0455	CTC_RS02465	0.285381	lcl|NC_004557.1_cds_WP_011098785.1_458	chromosome	492846..493982	hypothetical protein	_
nr1433	CTC_RS07450	0.285306	lcl|NC_004557.1_cds_WP_035125184.1_1447	chromosome	1554587..1554775	hypothetical protein	_
nr2293	CTC_RS11850	0.284567	lcl|NC_004557.1_cds_WP_011100446.1_2320	chromosome	2434892..2436079	serine/threonine sodium symporter	_
nr0769	CTC_RS04085	0.284275	lcl|NC_004557.1_cds_WP_035124756.1_777	chromosome	868891..869565	GntR family transcriptional regulator	_
nr2401	CTC_RS12450	0.284222	lcl|NC_004557.1_cds_WP_011100550.1_2429	chromosome	2562718..2563566	3-hydroxybutyryl-CoA dehydrogenase	_
nr2119	CTC_RS10960	0.283115	lcl|NC_004557.1_cds_WP_011100283.1_2145	chromosome	2261989..2263095	phage capsid protein	_
nr0587	CTC_RS03150	0.283112	lcl|NC_004557.1_cds_WP_011098910.1_591	chromosome	652710..653498	ABC transporter	_
nr2132	CTC_RS11025	0.282934	lcl|NC_004557.1_cds_WP_011100293.1_2158	chromosome	2271462..2272178	hypothetical protein	_
nr1031	CTC_RS05400	0.282814	lcl|NC_004557.1_cds_WP_035125304.1_1040	chromosome	1142403..1142777	hypothetical protein	_
nr1468	CTC_RS07625	0.282606	lcl|NC_004557.1_cds_WP_011099687.1_1482	chromosome	1590320..1591906	hypothetical protein	_
nr1915	CTC_RS09885	0.280671	lcl|NC_004557.1_cds_WP_011100095.1_1934	chromosome	2050517..2051134	Crp/Fnr family transcriptional regulator	_
nr0413	CTC_RS02255	0.280605	lcl|NC_004557.1_cds_WP_011098747.1_416	chromosome	439279..439731	hypothetical protein	_
nr2037	CTC_RS10525	0.280526	lcl|NC_004557.1_cds_WP_035109119.1_2062	chromosome	2184566..2185471	pseudouridylate synthase	_
nr0222	CTC_RS01260	0.280375	lcl|NC_004557.1_cds_WP_052040423.1_222	chromosome	229023..229358	hypothetical protein	_
nr2121	CTC_RS10970	0.280293	lcl|NC_004557.1_cds_WP_035124613.1_2147	chromosome	2263804..2265036	portal protein	_
nr0415	CTC_RS02265	0.279962	lcl|NC_004557.1_cds_WP_011098748.1_418	chromosome	440378..441748	MATE family efflux transporter	_
nr0268	CTC_RS01500	0.279751	lcl|NC_004557.1_cds_WP_011098615.1_270	chromosome	286215..287282	peptide chain release factor 1	prfA
nr2617	CTC_RS13550	0.278381	lcl|NC_004557.1_cds_WP_011100746.1_2646	chromosome	2784424..2785065	histidine phosphatase family protein	_
nr1278	CTC_RS06665	0.278331	lcl|NC_004557.1_cds_WP_011099526.1_1290	chromosome	1394722..1395324	LexA repressor	lexA
nr1017	CTC_RS05325	0.278198	lcl|NC_004557.1_cds_WP_011099304.1_1025	chromosome	1129916..1130266	hypothetical protein	_
nr2521	CTC_RS13065	0.277794	lcl|NC_004557.1_cds_WP_011100665.1_2550	chromosome	2702536..2703882	phosphoglucosamine mutase	_
nr0546	CTC_RS02945	0.277553	lcl|NC_004557.1_cds_WP_011098870.1_549	chromosome	611669..613225	heme ABC transporter ATP-binding protein	_
nr0657	CTC_RS03515	0.277433	lcl|NC_004557.1_cds_WP_011098974.1_663	chromosome	727518..728144	GGDEF domain-containing protein	_
nr2157	CTC_RS11150	0.276773	lcl|NC_004557.1_cds_WP_046655679.1_2183	chromosome	2290499..2290882	hypothetical protein	_
nr2687	CTC_RS14380	0.276426	lcl|NC_004565.1_cds_WP_011100822.1_69	plasmid	54773..55213	hypothetical protein	_
nr2217	CTC_RS11455	0.276292	lcl|NC_004557.1_cds_WP_011100372.1_2244	chromosome	2349174..2349833	hypothetical protein	_
nr0402	CTC_RS02200	0.27583	lcl|NC_004557.1_cds_WP_011098739.1_405	chromosome	430438..431733	NCS2 family permease	_
nr1474	CTC_RS07650	0.274294	lcl|NC_004557.1_cds_WP_035125170.1_1488	chromosome	1595606..1595929	hypothetical protein	_
nr1537	CTC_RS07965	0.27428	lcl|NC_004557.1_cds_WP_035109627.1_1551	chromosome	1661019..1663010	methyl-accepting chemotaxis protein	_
nr0506	CTC_RS02715	0.274009	lcl|NC_004557.1_cds_WP_011098832.1_509	chromosome	561864..562679	undecaprenyl-diphosphatase	_
nr0819	CTC_RS04335	0.272028	lcl|NC_004557.1_cds_WP_035110212.1_827	chromosome	922635..923366	tRNA threonylcarbamoyladenosine dehydratase	_
nr2654	CTC_RS13800	0.271568	lcl|NC_004565.1_cds_WP_035111391.1_35	plasmid	23519..23704	hypothetical protein	_
nr2439	CTC_RS12650	0.270343	lcl|NC_004557.1_cds_WP_011100586.1_2468	chromosome	2609418..2611550	ATP-dependent DNA helicase	_
nr0681	CTC_RS03635	0.270264	lcl|NC_004557.1_cds_WP_035110296.1_687	chromosome	755237..756217	delta-aminolevulinic acid dehydratase	hemB
nr1635	CTC_RS08460	0.269832	lcl|NC_004557.1_cds_WP_011099832.1_1649	chromosome	1745386..1746492	stage V sporulation protein E	spoVE
nr1192	CTC_RS06235	0.26978	lcl|NC_004557.1_cds_WP_035124891.1_1204	chromosome	1307535..1308464	methionyl-tRNA formyltransferase	_
nr2116	CTC_RS10945	0.269082	lcl|NC_004557.1_cds_WP_035124609.1_2142	chromosome	2260748..2261164	hypothetical protein	_
nr1860	CTC_RS09610	0.268754	lcl|NC_004557.1_cds_WP_052042376.1_1879	chromosome	1989867..1991189	cell wall-binding repeat 2 family protein	_
nr1216	CTC_RS06355	0.268224	lcl|NC_004557.1_cds_WP_023438128.1_1228	chromosome	1330795..1331028	acyl carrier protein	acpP
nr1511	CTC_RS07835	0.267607	lcl|NC_004557.1_cds_WP_052040345.1_1525	chromosome	1633654..1635354	methyl-accepting chemotaxis protein	_
nr1453	CTC_RS07550	0.267408	lcl|NC_004557.1_cds_WP_035125177.1_1467	chromosome	1571588..1572091	hypothetical protein	_
nr2211	CTC_RS11425	0.265565	lcl|NC_004557.1_cds_WP_011100367.1_2238	chromosome	2339519..2340415	nucleotidyltransferase	_
nr0355	CTC_RS01965	0.264607	lcl|NC_004557.1_cds_WP_011098695.1_358	chromosome	381459..382745	hypothetical protein	_
nr0850	CTC_RS04490	0.264232	lcl|NC_004557.1_cds_WP_011099151.1_858	chromosome	950794..951276	permease	_
nr0494	CTC_RS02660	0.263353	lcl|NC_004557.1_cds_WP_011098820.1_497	chromosome	544754..545746	hypothetical protein	_
nr1417	CTC_RS07370	0.263269	lcl|NC_004557.1_cds_WP_035109754.1_1431	chromosome	1542746..1543096	membrane protein	_
nr1737	CTC_RS08990	0.262608	lcl|NC_004557.1_cds_WP_011099928.1_1755	chromosome	1846472..1846930	chemotaxis protein CheW	_
nr1917	CTC_RS09895	0.262293	lcl|NC_004557.1_cds_WP_011100097.1_1936	chromosome	2051876..2052550	noncanonical pyrimidine nucleotidase, YjjG	_
nr2118	CTC_RS10955	0.262099	lcl|NC_004557.1_cds_WP_035124611.1_2144	chromosome	2261522..2261800	hypothetical protein	_
nr0632	CTC_RS03385	0.261862	lcl|NC_004557.1_cds_WP_011098952.1_638	chromosome	698197..699138	peptidase	_
nr2698	CTC_RS14025	0.260867	lcl|NC_004565.1_cds_WP_011100832.1_80	plasmid	63985..65337	Zn-dependent exopeptidase M28	_
nr2652	CTC_RS13790	0.2608	lcl|NC_004565.1_cds_WP_052042394.1_33	plasmid	21961..23022	hypothetical protein	_
nr0065	CTC_RS14075	0.260791	lcl|NC_004557.1_cds_WP_052042358.1_65	chromosome	73872..75389	L,D-transpeptidase	_
nr0729	CTC_RS03880	0.260778	lcl|NC_004557.1_cds_WP_011099043.1_736	chromosome	824484..826205	phosphoglucomutase	_
nr2232	CTC_RS11530	0.260109	lcl|NC_004557.1_cds_WP_011100387.1_2259	chromosome	2365353..2366375	stage V sporulation protein AD	spoVAD
nr0204	CTC_RS01170	0.25928	lcl|NC_004557.1_cds_WP_011098556.1_204	chromosome	210458..211024	uracil-DNA glycosylase	_
nr2418	CTC_RS12545	0.258539	lcl|NC_004557.1_cds_WP_011100568.1_2447	chromosome	2580851..2581711	hypothetical protein	_
nr1158	CTC_RS06065	0.257864	lcl|NC_004557.1_cds_WP_011099423.1_1170	chromosome	1271359..1272675	sodium-dependent transporter	_
nr0727	CTC_RS03870	0.257577	lcl|NC_004557.1_cds_WP_035110263.1_734	chromosome	823602..823817	hypothetical protein	_
nr1971	CTC_RS10190	0.257231	lcl|NC_004557.1_cds_WP_035125006.1_1995	chromosome	2112407..2113471	ABC transporter permease	_
nr1977	CTC_RS10225	0.257201	lcl|NC_004557.1_cds_WP_035124548.1_2002	chromosome	2119615..2120919	pyrimidine-nucleoside phosphorylase	_
nr0359	CTC_RS01985	0.255863	lcl|NC_004557.1_cds_WP_035124503.1_362	chromosome	385970..386656	DNA-binding response regulator	_
nr0331	CTC_RS01845	0.254913	lcl|NC_004557.1_cds_WP_035111013.1_334	chromosome	353039..353737	hypothetical protein	_
nr0675	CTC_RS03605	0.254511	lcl|NC_004557.1_cds_WP_023437564.1_681	chromosome	750052..750351	cobalt ABC transporter substrate-binding protein	_
nr0197	CTC_RS01135	0.254062	lcl|NC_004557.1_cds_WP_035110897.1_197	chromosome	203391..203627	hypothetical protein	_
nr2481	CTC_RS12865	0.253166	lcl|NC_004557.1_cds_WP_035124811.1_2510	chromosome	2659509..2662331	excinuclease ABC subunit A	uvrA
nr1311	CTC_RS06830	0.252643	lcl|NC_004557.1_cds_WP_011099555.1_1323	chromosome	1431270..1431686	hypothetical protein	_
nr1265	CTC_RS06600	0.251855	lcl|NC_004557.1_cds_WP_035109870.1_1277	chromosome	1382613..1383176	CDP-diacylglycerol--glycerol-3-phosphate	pgsA
nr0461	CTC_RS02495	0.251411	lcl|NC_004557.1_cds_WP_011098791.1_464	chromosome	503151..505238	internalin	_
nr1524	CTC_RS07900	0.25087	lcl|NC_004557.1_cds_WP_011099735.1_1538	chromosome	1649962..1651578	sensor kinase dpiB	_
nr2115	CTC_RS10940	0.250717	lcl|NC_004557.1_cds_WP_035124607.1_2141	chromosome	2260509..2260739	hypothetical protein	_
nr1863	CTC_RS09625	0.25068	lcl|NC_004557.1_cds_WP_035109305.1_1882	chromosome	1992909..1994141	flavoprotein	_
nr2055	CTC_RS10615	0.250459	lcl|NC_004557.1_cds_WP_011100227.1_2080	chromosome	2199803..2200435	septum site-determining protein MinC	minC
nr1532	CTC_RS07940	0.249654	lcl|NC_004557.1_cds_WP_035109633.1_1546	chromosome	1657784..1658683	site-specific tyrosine recombinase XerD	xerD
nr1295	CTC_RS06750	0.249563	lcl|NC_004557.1_cds_WP_011099540.1_1307	chromosome	1413361..1415268	4-hydroxy-3-methylbut-2-enyl diphosphate	_
nr2417	CTC_RS12540	0.249257	lcl|NC_004557.1_cds_WP_011100567.1_2446	chromosome	2580452..2580832	zinc-ribbon domain-containing protein	_
nr1375	CTC_RS07160	0.2485	lcl|NC_004557.1_cds_WP_011099613.1_1389	chromosome	1504353..1505129	taurine ABC transporter permease	_
nr0845	CTC_RS04465	0.247373	lcl|NC_004557.1_cds_WP_011099146.1_853	chromosome	945841..946962	alanine dehydrogenase	_
nr1286	CTC_RS06705	0.246973	lcl|NC_004557.1_cds_WP_011099533.1_1298	chromosome	1404625..1405395	hypothetical protein	_
nr1865	CTC_RS09635	0.246932	lcl|NC_004557.1_cds_WP_035109300.1_1884	chromosome	1995155..1996177	L-asparaginase 1	_
nr2625	CTC_RS13650	0.246207	lcl|NC_004565.1_cds_WP_011100781.1_5	plasmid	2876..3286	hypothetical protein	_
nr1815	CTC_RS09385	0.246042	lcl|NC_004557.1_cds_WP_035109352.1_1834	chromosome	1931708..1932403	DNA-binding response regulator	_
nr1473	CTC_RS07645	0.246007	lcl|NC_004557.1_cds_WP_041744712.1_1487	chromosome	1595395..1595637	hypothetical protein	_
nr0441	CTC_RS02395	0.245978	lcl|NC_004557.1_cds_WP_011098771.1_444	chromosome	477101..477976	transglutaminase-like protease	_
nr2304	CTC_RS11910	0.245511	lcl|NC_004557.1_cds_WP_011100458.1_2332	chromosome	2453097..2455121	urocanate hydratase	_
nr2230	CTC_RS11520	0.244578	lcl|NC_004557.1_cds_WP_011100385.1_2257	chromosome	2362578..2364950	penicillin-binding protein 1A	_
nr2120	CTC_RS10965	0.244428	lcl|NC_004557.1_cds_WP_011100284.1_2146	chromosome	2263127..2263807	peptidase	_
nr1759	CTC_RS09105	0.244278	lcl|NC_004557.1_cds_WP_035109403.1_1778	chromosome	1869141..1869575	hypothetical protein	_
nr0448	CTC_RS02430	0.242719	lcl|NC_004557.1_cds_WP_052042369.1_451	chromosome	485711..486139	transcriptional regulator	_
nr2114	CTC_RS10935	0.240251	lcl|NC_004557.1_cds_WP_035124605.1_2140	chromosome	2260030..2260449	hypothetical protein	_
nr2607	CTC_RS13500	0.240206	lcl|NC_004557.1_cds_WP_035111320.1_2636	chromosome	2773637..2774344	2-C-methyl-D-erythritol 4-phosphate	ispD
nr1456	CTC_RS07565	0.240194	lcl|NC_004557.1_cds_WP_011099676.1_1470	chromosome	1574978..1576114	cysteine desulfurase	_
nr2078	CTC_RS14340	0.240099	lcl|NC_004557.1_cds_WP_052040318.1_2103	chromosome	2224639..2226735	hypothetical protein	_
nr2444	CTC_RS12675	0.240075	lcl|NC_004557.1_cds_WP_011100591.1_2473	chromosome	2617884..2619281	hypothetical protein	_
nr1555	CTC_RS08060	0.239688	lcl|NC_004557.1_cds_WP_011099761.1_1569	chromosome	1676589..1677404	hypothetical protein	_
nr2134	CTC_RS11035	0.23954	lcl|NC_004557.1_cds_WP_052042367.1_2160	chromosome	2272722..2273003	hypothetical protein	_
nr1531	CTC_RS07935	0.238515	lcl|NC_004557.1_cds_WP_011099742.1_1545	chromosome	1656937..1657752	purine-nucleoside phosphorylase	_
nr2149	CTC_RS11110	0.237924	lcl|NC_004557.1_cds_WP_011100305.1_2175	chromosome	2282112..2283677	DNA mismatch repair protein MutS	_
nr2108	CTC_RS10905	0.237711	lcl|NC_004557.1_cds_WP_011100274.1_2134	chromosome	2254259..2254705	hypothetical protein	_
nr0491	CTC_RS02645	0.237639	lcl|NC_004557.1_cds_WP_035111153.1_494	chromosome	540426..541484	HD family phosphohydrolase	_
nr2042	CTC_RS10550	0.237417	lcl|NC_004557.1_cds_WP_011100215.1_2067	chromosome	2188249..2189526	GTPase Obg	obgE
nr1317	CTC_RS06860	0.236958	lcl|NC_004557.1_cds_WP_011099562.1_1329	chromosome	1438945..1439724	hypothetical protein	_
nr0680	CTC_RS03630	0.23654	lcl|NC_004557.1_cds_WP_011098996.1_686	chromosome	753763..755220	uroporphyrinogen-III C-methyltransferase	cobA
nr2295	CTC_RS11860	0.235505	lcl|NC_004557.1_cds_WP_035124388.1_2322	chromosome	2437706..2439004	sodium:proton antiporter	_
nr1482	CTC_RS07690	0.234918	lcl|NC_004557.1_cds_WP_011099696.1_1496	chromosome	1602895..1603476	hypothetical protein	_
nr0593	CTC_RS03185	0.234362	lcl|NC_004557.1_cds_WP_023437476.1_598	chromosome	658393..659250	transcriptional regulator	_
nr1483	CTC_RS07695	0.232671	lcl|NC_004557.1_cds_WP_035125165.1_1497	chromosome	1603541..1604416	4Fe-4S ferredoxin	_
nr2415	CTC_RS12530	0.231598	lcl|NC_004557.1_cds_WP_011100565.1_2444	chromosome	2578628..2579458	hypothetical protein	_
nr0564	CTC_RS03035	0.230502	lcl|NC_004557.1_cds_WP_035124425.1_567	chromosome	631339..632775	hypothetical protein	_
nr1218	CTC_RS06365	0.230478	lcl|NC_004557.1_cds_WP_011099474.1_1230	chromosome	1331854..1332909	radical SAM protein	_
nr1987	CTC_RS10275	0.230201	lcl|NC_004557.1_cds_WP_011100165.1_2012	chromosome	2131785..2132663	hypothetical protein	_
nr0653	CTC_RS03495	0.229718	lcl|NC_004557.1_cds_WP_035124462.1_659	chromosome	722754..724013	gluconate:proton symporter	_
nr1963	CTC_RS10150	0.228366	lcl|NC_004557.1_cds_WP_035125011.1_1987	chromosome	2103331..2105019	sensor histidine kinase	_
nr2443	CTC_RS12670	0.226827	lcl|NC_004557.1_cds_WP_011100590.1_2472	chromosome	2616689..2617864	amidohydrolase	_
nr1683	CTC_RS08710	0.226782	lcl|NC_004557.1_cds_WP_011099878.1_1699	chromosome	1795631..1796128	gamma carbonic anhydrase family protein	_
nr1518	CTC_RS07870	0.226719	lcl|NC_004557.1_cds_WP_035125155.1_1532	chromosome	1644873..1645526	hypothetical protein	_
nr0679	CTC_RS03625	0.22669	lcl|NC_004557.1_cds_WP_011098995.1_685	chromosome	752878..753750	hydroxymethylbilane synthase	hemC
nr0142	CTC_RS00805	0.224989	lcl|NC_004557.1_cds_WP_035110645.1_142	chromosome	142101..142391	septation protein SpoVG	spoVG
nr0074	CTC_RS00445	0.224083	lcl|NC_004557.1_cds_WP_011098446.1_74	chromosome	81362..82177	phosphoenolpyruvate synthase regulatory protein	_
nr2526	CTC_RS13090	0.223187	lcl|NC_004557.1_cds_WP_035111765.1_2555	chromosome	2708964..2709812	membrane protein	cdaA
nr1969	CTC_RS10180	0.222235	lcl|NC_004557.1_cds_WP_011100150.1_1993	chromosome	2111145..2111525	GntR family transcriptional regulator	_
nr1301	CTC_RS06780	0.22176	lcl|NC_004557.1_cds_WP_035124937.1_1313	chromosome	1419806..1420555	ZIP family metal transporter	_
nr1302	CTC_RS06785	0.221395	lcl|NC_004557.1_cds_WP_011099547.1_1314	chromosome	1420652..1422052	glycosyl transferase family 2	_
nr1940	CTC_RS10035	0.221099	lcl|NC_004557.1_cds_WP_035109204.1_1964	chromosome	2077470..2078159	DNA-binding response regulator	_
nr0830	CTC_RS04390	0.220791	lcl|NC_004557.1_cds_WP_011099133.1_838	chromosome	931494..933143	Na/Pi cotransporter	_
nr1046	CTC_RS05475	0.219728	lcl|NC_004557.1_cds_WP_035110030.1_1055	chromosome	1151705..1151947	hypothetical protein	_
nr1527	CTC_RS07915	0.219438	lcl|NC_004557.1_cds_WP_052040406.1_1541	chromosome	1653566..1653955	sporulation protein YtfJ	ytfJ
nr0164	CTC_RS00940	0.219079	lcl|NC_004557.1_cds_WP_011098524.1_164	chromosome	166633..167016	dihydrolipoamide acyltransferase	_
nr0113	CTC_RS00660	0.219073	lcl|NC_004557.1_cds_WP_035110663.1_113	chromosome	116754..117509	ABC transporter permease	_
nr0613	CTC_RS03290	0.218718	lcl|NC_004557.1_cds_WP_035110784.1_619	chromosome	679724..680254	chromate transporter	_
nr0522	CTC_RS02825	0.216966	lcl|NC_004557.1_cds_WP_011098847.1_525	chromosome	581425..582741	argininosuccinate lyase	argH
nr0878	CTC_RS04630	0.214808	lcl|NC_004557.1_cds_WP_011099175.1_886	chromosome	978387..979013	hypothetical protein	_
nr0710	CTC_RS03785	0.212213	lcl|NC_004557.1_cds_WP_035110281.1_717	chromosome	793821..794966	hypothetical protein	_
nr0526	CTC_RS02845	0.211988	lcl|NC_004557.1_cds_WP_023437398.1_529	chromosome	588005..588478	regulatory protein asnC	_
nr2697	CTC_RS14020	0.211853	lcl|NC_004565.1_cds_WP_011100831.1_79	plasmid	62882..63565	N-acetylmuramoyl-L-alanine amidase	_
nr2664	CTC_RS13850	0.211427	lcl|NC_004565.1_cds_WP_011100806.1_45	plasmid	32303..32668	hypothetical protein	_
nr2432	CTC_RS12615	0.210388	lcl|NC_004557.1_cds_WP_035111706.1_2461	chromosome	2594633..2595007	desulfoferrodoxin	_
nr1481	CTC_RS07685	0.210068	lcl|NC_004557.1_cds_WP_011099695.1_1495	chromosome	1601044..1602771	histidine decarboxylase	_
nr0953	CTC_RS05005	0.208243	lcl|NC_004557.1_cds_WP_023437859.1_961	chromosome	1066802..1067275	V-type ATP synthase subunit K	_
nr0853	CTC_RS04505	0.207856	lcl|NC_004557.1_cds_WP_011099153.1_861	chromosome	952258..952722	MFS transporter	_
nr1459	CTC_RS07580	0.20716	lcl|NC_004557.1_cds_WP_011099679.1_1473	chromosome	1578402..1579985	hypothetical protein	_
nr2690	CTC_RS13985	0.207073	lcl|NC_004565.1_cds_WP_011100825.1_72	plasmid	57241..57954	membrane-spanning protein	_
nr2043	CTC_RS10555	0.206849	lcl|NC_004557.1_cds_WP_011100216.1_2068	chromosome	2189545..2190087	hypothetical protein	_
nr1842	CTC_RS09520	0.206846	lcl|NC_004557.1_cds_WP_035125208.1_1861	chromosome	1967316..1968038	tRNA pseudouridine synthase A	truA
nr2367	CTC_RS12280	0.206492	lcl|NC_004557.1_cds_WP_011100522.1_2395	chromosome	2525059..2525664	non-canonical purine NTP pyrophosphatase	rdgB
nr0656	CTC_RS03510	0.206197	lcl|NC_004557.1_cds_WP_011098973.1_662	chromosome	726473..727462	WYL domain-containing protein	_
nr1970	CTC_RS10185	0.205147	lcl|NC_004557.1_cds_WP_011100151.1_1994	chromosome	2111530..2112426	ABC transporter	_
nr1775	CTC_RS09185	0.205103	lcl|NC_004557.1_cds_WP_011099964.1_1794	chromosome	1887860..1889005	AI-2E family transporter	_
nr0627	CTC_RS03360	0.203323	lcl|NC_004557.1_cds_WP_011098947.1_633	chromosome	693837..694232	hypothetical protein	_
nr1001	CTC_RS05245	0.203032	lcl|NC_004557.1_cds_WP_011099290.1_1009	chromosome	1114883..1115914	hypothetical protein	_
nr1124	CTC_RS05895	0.202594	lcl|NC_004557.1_cds_WP_035110458.1_1136	chromosome	1232130..1233002	hypothetical protein	_
nr0652	CTC_RS03490	0.202502	lcl|NC_004557.1_cds_WP_011098969.1_658	chromosome	722086..722661	nicotinamidase	_
nr0391	CTC_RS02145	0.201311	lcl|NC_004557.1_cds_WP_052040428.1_394	chromosome	420337..420771	hypothetical protein	_
nr0236	CTC_RS01330	0.200907	lcl|NC_004557.1_cds_WP_035111173.1_236	chromosome	250741..251769	iron ABC transporter substrate-binding protein	_
nr0913	CTC_RS04805	0.199442	lcl|NC_004557.1_cds_WP_011099208.1_921	chromosome	1018882..1019949	iron ABC transporter permease	_
nr1466	CTC_RS07615	0.199221	lcl|NC_004557.1_cds_WP_011099685.1_1480	chromosome	1586758..1588497	type I-B CRISPR-associated protein Cas8b/Csh1	cas8b
nr1157	CTC_RS06060	0.195757	lcl|NC_004557.1_cds_WP_011099422.1_1169	chromosome	1270573..1271070	N-acetyltransferase	_
nr1600	CTC_RS08285	0.194024	lcl|NC_004557.1_cds_WP_011099798.1_1614	chromosome	1717579..1718019	3-dehydroquinate dehydratase	aroQ
nr0161	CTC_RS00925	0.193236	lcl|NC_004557.1_cds_WP_011098521.1_161	chromosome	162670..164073	tRNA(Ile)-lysidine synthase	tilS
nr0333	CTC_RS01855	0.193199	lcl|NC_004557.1_cds_WP_011098675.1_336	chromosome	354695..355183	tRNA	trmL
nr0059	CTC_RS00370	0.192933	lcl|NC_004557.1_cds_WP_011098433.1_59	chromosome	66688..67005	hypothetical protein	_
nr0516	CTC_RS02795	0.192506	lcl|NC_004557.1_cds_WP_011098841.1_519	chromosome	574841..576571	transcriptional regulator	_
nr0228	CTC_RS01290	0.191727	lcl|NC_004557.1_cds_WP_011098577.1_228	chromosome	241365..242747	radical SAM protein	_
nr2477	CTC_RS12845	0.191485	lcl|NC_004557.1_cds_WP_011100623.1_2506	chromosome	2655399..2656295	phosphohydrolase	_
nr0670	CTC_RS03580	0.190713	lcl|NC_004557.1_cds_WP_011098987.1_676	chromosome	744531..745289	adenosylcobinamide-GDP ribazoletransferase	_
nr0023	CTC_RS00145	0.189347	lcl|NC_004557.1_cds_WP_011098405.1_23	chromosome	25611..26051	tRNA-specific adenosine deaminase	_
nr2266	CTC_RS11700	0.18833	lcl|NC_004557.1_cds_WP_011100421.1_2293	chromosome	2407100..2407762	potassium transporter Trk	_
nr0171	CTC_RS00980	0.187496	lcl|NC_004557.1_cds_WP_035110621.1_171	chromosome	174280..175656	UDP-N-acetylmuramoyl-L-alanine--D-glutamate	_
nr0741	CTC_RS03945	0.184816	lcl|NC_004557.1_cds_WP_011099054.1_749	chromosome	838806..839837	hypothetical protein	_
nr1431	CTC_RS07440	0.182705	lcl|NC_004557.1_cds_WP_011099656.1_1445	chromosome	1553027..1553614	HDIG domain-containing protein	_
nr1484	CTC_RS07700	0.182152	lcl|NC_004557.1_cds_WP_052042383.1_1498	chromosome	1604649..1605848	two-component sensor histidine kinase	_
nr2041	CTC_RS10545	0.181965	lcl|NC_004557.1_cds_WP_023439045.1_2066	chromosome	2187932..2188225	RNA-binding protein	yhbY
nr0107	CTC_RS00630	0.181895	lcl|NC_004557.1_cds_WP_011098478.1_107	chromosome	111391..112581	hypothetical protein	_
nr1153	CTC_RS06040	0.180947	lcl|NC_004557.1_cds_WP_035109959.1_1165	chromosome	1266153..1267175	hypothetical protein	_
nr1313	CTC_RS06840	0.180275	lcl|NC_004557.1_cds_WP_011099558.1_1325	chromosome	1433121..1435109	transketolase	tkt
nr0010	CTC_RS00070	0.18014	lcl|NC_004557.1_cds_WP_011098396.1_10	chromosome	13557..14816	membrane protein	_
nr2276	CTC_RS11765	0.179897	lcl|NC_004557.1_cds_WP_011100431.1_2303	chromosome	2417615..2418355	S-adenosylmethionine-dependent	_
nr1397	CTC_RS07270	0.17861	lcl|NC_004557.1_cds_WP_011099632.1_1411	chromosome	1525542..1526228	hypothetical protein	_
nr0962	CTC_RS05050	0.178389	lcl|NC_004557.1_cds_WP_035125338.1_970	chromosome	1074521..1075696	MBL fold metallo-hydrolase	_
nr0160	CTC_RS00920	0.178264	lcl|NC_004557.1_cds_WP_035110629.1_160	chromosome	160188..162575	stage II sporulation protein E	spoIIE
nr1826	CTC_RS09440	0.177225	lcl|NC_004557.1_cds_WP_011100014.1_1845	chromosome	1944088..1944723	hypothetical protein	_
nr0586	CTC_RS14130	0.176913	lcl|NC_004557.1_cds_WP_052040419.1_590	chromosome	652237..652563	hypothetical protein	_
nr2256	CTC_RS11650	0.176686	lcl|NC_004557.1_cds_WP_035124383.1_2283	chromosome	2392753..2393634	UTP--glucose-1-phosphate uridylyltransferase	galU
nr0165	CTC_RS00945	0.176641	lcl|NC_004557.1_cds_WP_011098525.1_165	chromosome	167196..167984	type III pantothenate kinase	_
nr0785	CTC_RS04165	0.175825	lcl|NC_004557.1_cds_WP_011099096.1_793	chromosome	884772..885617	GGDEF domain-containing protein	_
nr1471	CTC_RS07635	0.174389	lcl|NC_004557.1_cds_WP_011099688.1_1485	chromosome	1593444..1594613	hypothetical protein	_
nr0002	CTC_RS00010	0.173875	lcl|NC_004557.1_cds_WP_011098390.1_2	chromosome	2487..3923	cardiolipin synthase	cls
nr0999	CTC_RS05235	0.173797	lcl|NC_004557.1_cds_WP_011099288.1_1007	chromosome	1112395..1113681	gamma-glutamyl-phosphate reductase	_
nr2373	CTC_RS12310	0.173782	lcl|NC_004557.1_cds_WP_035111861.1_2401	chromosome	2531180..2531449	hypothetical protein	_
nr2610	CTC_RS13515	0.172978	lcl|NC_004557.1_cds_WP_023439629.1_2639	chromosome	2776202..2777275	DNA integrity scanning protein DisA	disA
nr1961	CTC_RS10140	0.17149	lcl|NC_004557.1_cds_WP_011100142.1_1985	chromosome	2100952..2101509	membrane protein	_
nr0332	CTC_RS01850	0.171274	lcl|NC_004557.1_cds_WP_011098674.1_335	chromosome	353817..354638	haloacid dehalogenase	_
nr0102	CTC_RS00605	0.169174	lcl|NC_004557.1_cds_WP_035110670.1_102	chromosome	106685..107161	peptide-methionine (S)-S-oxide reductase	msrA
nr1738	CTC_RS08995	0.168808	lcl|NC_004557.1_cds_WP_011099929.1_1756	chromosome	1846942..1848522	hypothetical protein	_
nr0091	CTC_RS00550	0.168539	lcl|NC_004557.1_cds_WP_011098462.1_91	chromosome	97100..97609	ferritin	_
nr2192	CTC_RS11325	0.168008	lcl|NC_004557.1_cds_WP_011100346.1_2218	chromosome	2321283..2321888	MBL fold hydrolase	_
nr0841	CTC_RS04445	0.167916	lcl|NC_004557.1_cds_WP_035125372.1_849	chromosome	940357..941379	hypothetical protein	_
nr1732	CTC_RS08960	0.16632	lcl|NC_004557.1_cds_WP_011099922.1_1749	chromosome	1840723..1841082	response regulator	_
nr2406	CTC_RS12475	0.165209	lcl|NC_004557.1_cds_WP_011100555.1_2434	chromosome	2567628..2568263	transcriptional regulator	_
nr2005	CTC_RS10365	0.16371	lcl|NC_004557.1_cds_WP_011100183.1_2030	chromosome	2150802..2151305	endoribonuclease YbeY	ybeY
nr0756	CTC_RS04020	0.162477	lcl|NC_004557.1_cds_WP_011099069.1_764	chromosome	851930..852808	EamA family transporter	_
nr1929	CTC_RS09975	0.161918	lcl|NC_004557.1_cds_WP_035109245.1_1952	chromosome	2062295..2062561	hypothetical protein	_
nr0654	CTC_RS03500	0.161504	lcl|NC_004557.1_cds_WP_011098971.1_660	chromosome	724019..725155	glycerate kinase	_
nr1015	CTC_RS05315	0.16024	lcl|NC_004557.1_cds_WP_035110067.1_1023	chromosome	1127653..1128117	transcriptional repressor	_
nr0755	CTC_RS04015	0.157109	lcl|NC_004557.1_cds_WP_011099068.1_763	chromosome	850345..851910	two-component sensor histidine kinase	_
nr0676	CTC_RS03610	0.156858	lcl|NC_004557.1_cds_WP_035110563.1_682	chromosome	750329..751024	cobalt ECF transporter T component CbiQ	cbiQ
nr2619	CTC_RS13560	0.156665	lcl|NC_004557.1_cds_WP_011100747.1_2648	chromosome	2785527..2786114	rubrerythrin	_
nr0124	CTC_RS00715	0.155098	lcl|NC_004557.1_cds_WP_035110655.1_124	chromosome	123445..124701	UDP-N-acetylglucosamine	_
nr1636	CTC_RS08465	0.154135	lcl|NC_004557.1_cds_WP_011099833.1_1650	chromosome	1746512..1747471	phospho-N-acetylmuramoyl-pentapeptide-	_
nr0403	CTC_RS02205	0.153455	lcl|NC_004557.1_cds_WP_011098740.1_406	chromosome	431770..432396	hypothetical protein	_
nr0760	CTC_RS04040	0.153247	lcl|NC_004557.1_cds_WP_011099073.1_768	chromosome	857316..859070	flavocytochrome c	_
nr0572	CTC_RS03075	0.153149	lcl|NC_004557.1_cds_WP_011098894.1_575	chromosome	639228..639869	hypothetical protein	_
nr0243	CTC_RS01375	0.153023	lcl|NC_004557.1_cds_WP_011098589.1_245	chromosome	258330..260339	PTS glucose transporter subunit IIA	_
nr2198	CTC_RS11355	0.15099	lcl|NC_004557.1_cds_WP_035109040.1_2224	chromosome	2327099..2328364	protein-export membrane protein SecD	secD
nr2423	CTC_RS12570	0.150943	lcl|NC_004557.1_cds_WP_035124781.1_2452	chromosome	2584461..2585684	tyrosine--tRNA ligase	_
nr0858	CTC_RS04530	0.149375	lcl|NC_004557.1_cds_WP_011099157.1_866	chromosome	957425..957838	hypothetical protein	_
nr1052	CTC_RS14200	0.147762	lcl|NC_004557.1_cds_WP_011099332.1_1061	chromosome	1157449..1157922	hypothetical protein	_
nr2215	CTC_RS11445	0.145156	lcl|NC_004557.1_cds_WP_011100370.1_2242	chromosome	2346446..2348227	GTPase HflX	hflX
nr2003	CTC_RS10355	0.144606	lcl|NC_004557.1_cds_WP_035110351.1_2028	chromosome	2149592..2149990	cytidine deaminase	_
nr0392	CTC_RS02150	0.143605	lcl|NC_004557.1_cds_WP_011098730.1_395	chromosome	420773..422509	multidrug ABC transporter ATP-binding protein	_
nr1796	CTC_RS09290	0.143295	lcl|NC_004557.1_cds_WP_011099985.1_1815	chromosome	1910839..1912086	hypothetical protein	_
nr1771	CTC_RS09165	0.142836	lcl|NC_004557.1_cds_WP_011099960.1_1790	chromosome	1883395..1885110	phosphoenolpyruvate--protein phosphotransferase	ptsP
nr1966	CTC_RS10165	0.141995	lcl|NC_004557.1_cds_WP_011100147.1_1990	chromosome	2108449..2109135	L-serine dehydratase, iron-sulfur-dependent	sdaAB
nr1354	CTC_RS07040	0.140203	lcl|NC_004557.1_cds_WP_011099593.1_1366	chromosome	1478692..1479720	iron ABC transporter permease	_
nr0981	CTC_RS05145	0.139721	lcl|NC_004557.1_cds_WP_011099271.1_989	chromosome	1091410..1091985	electron transport complex subunit RsxA	rsxA
nr0839	CTC_RS04435	0.135685	lcl|NC_004557.1_cds_WP_011099140.1_847	chromosome	938958..939809	hypothetical protein	_
nr2038	CTC_RS10530	0.135536	lcl|NC_004557.1_cds_WP_011100212.1_2063	chromosome	2185493..2186716	transcriptional regulator	_
nr1954	CTC_RS10105	0.135472	lcl|NC_004557.1_cds_WP_011100135.1_1978	chromosome	2093943..2094521	hypothetical protein	_
nr1543	CTC_RS14290	0.13505	lcl|NC_004557.1_cds_WP_011099751.1_1557	chromosome	1666338..1668320	phage pre-neck appendage-like protein	_
nr0484	CTC_RS02610	0.133564	lcl|NC_004557.1_cds_WP_035125490.1_487	chromosome	533741..535180	cell surface protein	_
nr0407	CTC_RS02225	0.132849	lcl|NC_004557.1_cds_WP_011098742.1_410	chromosome	434468..435526	DNA polymerase IV	_
nr2278	CTC_RS11775	0.130233	lcl|NC_004557.1_cds_WP_035108955.1_2305	chromosome	2418875..2419867	aspartate-semialdehyde dehydrogenase	_
nr1694	CTC_RS08765	0.12426	lcl|NC_004557.1_cds_WP_035125080.1_1710	chromosome	1802765..1803625	HDIG domain-containing protein	_
nr0393	CTC_RS02155	0.119639	lcl|NC_004557.1_cds_WP_035111057.1_396	chromosome	422502..424277	multidrug ABC transporter ATP-binding protein	_
nr0936	CTC_RS04920	0.119018	lcl|NC_004557.1_cds_WP_011099228.1_944	chromosome	1045533..1047053	MBL fold hydrolase	_
nr0585	CTC_RS14125	0.117683	lcl|NC_004557.1_cds_WP_052040418.1_589	chromosome	651905..652240	hypothetical protein	_
nr1379	CTC_RS07180	0.105122	lcl|NC_004557.1_cds_WP_011099617.1_1393	chromosome	1507796..1508539	hypothetical protein	_
nr2280	CTC_RS11785	0.100132	lcl|NC_004557.1_cds_WP_035108953.1_2307	chromosome	2420808..2421560	4-hydroxy-tetrahydrodipicolinate reductase	_
nr2191	CTC_RS11320	0.0989708	lcl|NC_004557.1_cds_WP_035124405.1_2217	chromosome	2319825..2321246	coproporphyrinogen III oxidase	_
nr2049	CTC_RS10585	0.0975773	lcl|NC_004557.1_cds_WP_011100222.1_2074	chromosome	2193398..2195260	B12-binding domain-containing radical SAM	_
nr0672	CTC_RS03590	-0.0860239	lcl|NC_004557.1_cds_WP_035110304.1_678	chromosome	747256..748209	cobalamin biosynthesis protein	_
nr2031	CTC_RS10495	-0.0887117	lcl|NC_004557.1_cds_WP_011100205.1_2056	chromosome	2178426..2179424	lipoate--protein ligase A	_
nr1166	CTC_RS06105	-0.0912434	lcl|NC_004557.1_cds_WP_011099431.1_1178	chromosome	1281846..1283588	cysteine ABC transporter ATP-binding protein	_
nr0019	CTC_RS00115	-0.104036	lcl|NC_004557.1_cds_WP_035111949.1_19	chromosome	21830..23479	DNA polymerase III subunit gamma/tau	dnaX
nr1190	CTC_RS06225	-0.107981	lcl|NC_004557.1_cds_WP_035124947.1_1202	chromosome	1304848..1307055	primosomal protein N'	priA
nr2618	CTC_RS13555	-0.110417	lcl|NC_004557.1_cds_WP_035111311.1_2647	chromosome	2785118..2785342	hypothetical protein	_
nr0871	CTC_RS04595	-0.114753	lcl|NC_004557.1_cds_WP_035125413.1_879	chromosome	971529..972089	maltose acetyltransferase	_
nr1210	CTC_RS06325	-0.117827	lcl|NC_004557.1_cds_WP_011099468.1_1222	chromosome	1324854..1326065	hypothetical protein	_
nr1611	CTC_RS08340	-0.12037	lcl|NC_004557.1_cds_WP_011099809.1_1625	chromosome	1724971..1726026	hypothetical protein	_
nr0539	CTC_RS02910	-0.121546	lcl|NC_004557.1_cds_WP_011098863.1_542	chromosome	603668..605254	heme ABC transporter ATP-binding protein	_
nr2012	CTC_RS10400	-0.129328	lcl|NC_004557.1_cds_WP_011100188.1_2037	chromosome	2156269..2157570	tRNA	mtaB
nr1220	CTC_RS06375	-0.129541	lcl|NC_004557.1_cds_WP_011099475.1_1232	chromosome	1333563..1337123	chromosome segregation protein SMC	smc
nr1546	CTC_RS08015	-0.129918	lcl|NC_004557.1_cds_WP_011099753.1_1560	chromosome	1670386..1671108	hypothetical protein	_
nr1839	CTC_RS14320	-0.131297	lcl|NC_004557.1_cds_WP_052042377.1_1858	chromosome	1961426..1963138	two-component sensor histidine kinase	_
nr0428	CTC_RS02330	-0.133232	lcl|NC_004557.1_cds_WP_035124685.1_431	chromosome	453944..454513	SAM-dependent methyltransferase	_
nr0288	CTC_RS01620	-0.134031	lcl|NC_004557.1_cds_WP_011098634.1_290	chromosome	304873..307104	ATPase AAA	_
nr1579	CTC_RS08180	-0.134943	lcl|NC_004557.1_cds_WP_011099780.1_1593	chromosome	1700987..1701811	NAD(+) kinase	_
nr1142	CTC_RS05985	-0.137994	lcl|NC_004557.1_cds_WP_011099409.1_1154	chromosome	1253834..1254787	xylose isomerase	_
nr2421	CTC_RS12560	-0.140373	lcl|NC_004557.1_cds_WP_011100571.1_2450	chromosome	2583250..2583963	tRNA	tsaB
nr0149	CTC_RS00840	-0.142008	lcl|NC_004557.1_cds_WP_035124535.1_149	chromosome	149090..152170	transcription-repair coupling factor	mfd
nr1779	CTC_RS09205	-0.142928	lcl|NC_004557.1_cds_WP_011099967.1_1798	chromosome	1892127..1893212	germination protein KB	_
nr0250	CTC_RS01410	-0.143064	lcl|NC_004557.1_cds_WP_035110937.1_252	chromosome	268353..268553	hypothetical protein	_
nr0500	CTC_RS02685	-0.143606	lcl|NC_004557.1_cds_WP_011098826.1_503	chromosome	553768..555150	phosphoglycerol transferase	_
nr0714	CTC_RS03805	-0.143845	lcl|NC_004557.1_cds_WP_011099029.1_721	chromosome	799276..800250	ATPase AAA	_
nr0502	CTC_RS02695	-0.14397	lcl|NC_004557.1_cds_WP_011098828.1_505	chromosome	555919..557289	UDP-N-acetylmuramyl peptide synthase	_
nr1377	CTC_RS07170	-0.146145	lcl|NC_004557.1_cds_WP_011099615.1_1391	chromosome	1506254..1507051	taurine ABC transporter ATP-binding protein	_
nr1847	CTC_RS09545	-0.14623	lcl|NC_004557.1_cds_WP_011100034.1_1866	chromosome	1973130..1974290	helicase	_
nr1319	CTC_RS06870	-0.146511	lcl|NC_004557.1_cds_WP_052040355.1_1331	chromosome	1441842..1443305	hypothetical protein	_
nr0905	CTC_RS04765	-0.147043	lcl|NC_004557.1_cds_WP_011099200.1_913	chromosome	1009091..1010302	S-methyl-5-thioribose kinase	_
nr0478	CTC_RS14105	-0.151521	lcl|NC_004557.1_cds_WP_011098807.1_481	chromosome	523777..525531	cwp66 homolog/N-acetylmuramoyl-L-alanine	_
nr0153	CTC_RS00860	-0.152919	lcl|NC_004557.1_cds_WP_035110642.1_153	chromosome	155576..157024	nucleoside triphosphate pyrophosphohydrolase	mazG
nr0315	CTC_RS01760	-0.153429	lcl|NC_004557.1_cds_WP_011098657.1_317	chromosome	335150..335581	CBS domain-containing protein	_
nr2544	CTC_RS13180	-0.153777	lcl|NC_004557.1_cds_WP_011100687.1_2573	chromosome	2726198..2727172	GntR family transcriptional regulator	_
nr2185	CTC_RS11290	-0.15432	lcl|NC_004557.1_cds_WP_035124376.1_2211	chromosome	2313312..2313923	hypothetical protein	_
nr1406	CTC_RS07315	-0.155402	lcl|NC_004557.1_cds_WP_011099639.1_1420	chromosome	1533553..1534245	DNA-binding response regulator	_
nr1648	CTC_RS08525	-0.155668	lcl|NC_004557.1_cds_WP_011099845.1_1662	chromosome	1761426..1763714	ATP-dependent protease	_
nr1645	CTC_RS08510	-0.157087	lcl|NC_004557.1_cds_WP_011099842.1_1659	chromosome	1757440..1758615	capsular polysaccharide biosynthesis protein	_
nr0985	CTC_RS05165	-0.157233	lcl|NC_004557.1_cds_WP_011099275.1_993	chromosome	1093850..1094878	thiamine biosynthesis lipoprotein ApbE	_
nr2389	CTC_RS12390	-0.159971	lcl|NC_004557.1_cds_WP_011100539.1_2417	chromosome	2548185..2549717	GMP synthetase	guaA
nr1096	CTC_RS05745	-0.160259	lcl|NC_004557.1_cds_WP_011099367.1_1107	chromosome	1195145..1195843	DNA-binding response regulator	_
nr1097	CTC_RS05750	-0.160555	lcl|NC_004557.1_cds_WP_011099368.1_1108	chromosome	1195854..1197569	PAS domain-containing sensor histidine kinase	_
nr1734	CTC_RS08970	-0.160787	lcl|NC_004557.1_cds_WP_035125216.1_1751	chromosome	1841710..1843713	chemotaxis protein CheA	_
nr1901	CTC_RS09815	-0.161657	lcl|NC_004557.1_cds_WP_011100083.1_1920	chromosome	2031229..2031693	transcription elongation factor GreA	greA
nr2319	CTC_RS11985	-0.161986	lcl|NC_004557.1_cds_WP_011100472.1_2347	chromosome	2474641..2475000	hypothetical protein	_
nr0430	CTC_RS02340	-0.162454	lcl|NC_004557.1_cds_WP_035124687.1_433	chromosome	455907..457601	hypothetical protein	_
nr0903	CTC_RS04755	-0.163464	lcl|NC_004557.1_cds_WP_011099198.1_911	chromosome	1007319..1007969	fuculose phosphate aldolase	_
nr1235	CTC_RS06450	-0.16458	lcl|NC_004557.1_cds_WP_035124882.1_1247	chromosome	1347862..1349946	DNA topoisomerase I	topA
nr0180	CTC_RS01050	-0.164943	lcl|NC_004557.1_cds_WP_011098538.1_180	chromosome	187729..188697	DNA polymerase III subunit delta'	_
nr0644	CTC_RS14140	-0.165238	lcl|NC_004557.1_cds_WP_052042361.1_650	chromosome	711634..713133	hypothetical protein	_
nr1195	CTC_RS06250	-0.168143	lcl|NC_004557.1_cds_WP_035109923.1_1207	chromosome	1310576..1311616	23S rRNA (adenine(2503)-C(2))-methyltransferase	rlmN
nr0290	CTC_RS01630	-0.168709	lcl|NC_004557.1_cds_WP_011098636.1_292	chromosome	308122..308796	competence protein F	_
nr1782	CTC_RS14305	-0.169679	lcl|NC_004557.1_cds_WP_052042378.1_1801	chromosome	1895195..1895686	EAL domain-containing protein	_
nr0420	CTC_RS02290	-0.169699	lcl|NC_004557.1_cds_WP_011098753.1_423	chromosome	445553..446518	2-hydroxyglutaryl-CoA dehydratase	_
nr0116	CTC_RS00675	-0.170395	lcl|NC_004557.1_cds_WP_035110660.1_116	chromosome	119233..119418	hypothetical protein	_
nr0168	CTC_RS00960	-0.171332	lcl|NC_004557.1_cds_WP_023437032.1_168	chromosome	169936..170418	transcription elongation factor GreA	greA
nr0152	CTC_RS00855	-0.171459	lcl|NC_004557.1_cds_WP_011098516.1_152	chromosome	154026..155579	stage V sporulation protein B	_
nr0722	CTC_RS03845	-0.172892	lcl|NC_004557.1_cds_WP_011099037.1_729	chromosome	811902..812984	surface/cell-adhesion protein	_
nr0744	CTC_RS03960	-0.174575	lcl|NC_004557.1_cds_WP_011099057.1_752	chromosome	841362..842981	hypothetical protein	_
nr0904	CTC_RS04760	-0.175569	lcl|NC_004557.1_cds_WP_011099199.1_912	chromosome	1008007..1009059	methylthioribose-1-phosphate isomerase	_
nr0063	CTC_RS00390	-0.175618	lcl|NC_004557.1_cds_WP_035110695.1_63	chromosome	70465..72360	ATP-dependent protease, Lon family	lonC
nr1136	CTC_RS05955	-0.175936	lcl|NC_004557.1_cds_WP_011099403.1_1148	chromosome	1247616..1248062	GNAT family acetyltransferase	_
nr1095	CTC_RS05740	-0.176991	lcl|NC_004557.1_cds_WP_011099366.1_1106	chromosome	1194304..1194762	NrdR family transcriptional regulator	nrdR
nr1996	CTC_RS10320	-0.177267	lcl|NC_004557.1_cds_WP_035109141.1_2021	chromosome	2141435..2142469	deoxyguanosinetriphosphate triphosphohydrolase	_
nr1204	CTC_RS06295	-0.177663	lcl|NC_004557.1_cds_WP_011099462.1_1216	chromosome	1319119..1321170	DNA helicase RecG	recG
nr1078	CTC_RS05640	-0.179884	lcl|NC_004557.1_cds_WP_011099353.1_1087	chromosome	1177611..1178489	hypothetical protein	_
nr2209	CTC_RS11410	-0.179946	lcl|NC_004557.1_cds_WP_011100362.1_2235	chromosome	2336706..2337350	YigZ family protein	_
nr2606	CTC_RS13495	-0.179996	lcl|NC_004557.1_cds_WP_011100735.1_2635	chromosome	2771630..2773342	proline--tRNA ligase	_
nr0262	CTC_RS01470	-0.180575	lcl|NC_004557.1_cds_WP_035110950.1_264	chromosome	279807..281276	transcription termination factor Rho	rho
nr0577	CTC_RS03100	-0.181979	lcl|NC_004557.1_cds_WP_011098899.1_580	chromosome	642709..643107	transposase	tnpA
nr0798	CTC_RS04230	-0.183391	lcl|NC_004557.1_cds_WP_011099107.1_806	chromosome	899651..900448	ethanolamine utilization protein	eutH
nr1670	CTC_RS08645	-0.185833	lcl|NC_004557.1_cds_WP_011099866.1_1686	chromosome	1784657..1785181	basal-body rod modification protein flgD	_
nr0096	CTC_RS00575	-0.185939	lcl|NC_004557.1_cds_WP_011098467.1_96	chromosome	100960..102351	asparagine--tRNA ligase	asnS
nr0943	CTC_RS04955	-0.186413	lcl|NC_004557.1_cds_WP_011099234.1_951	chromosome	1054282..1056333	cell division protein FtsA	_
nr0362	CTC_RS02000	-0.188195	lcl|NC_004557.1_cds_WP_011098702.1_365	chromosome	388628..390595	peptide ABC transporter permease	_
nr2222	CTC_RS11480	-0.18858	lcl|NC_004557.1_cds_WP_035109019.1_2249	chromosome	2354121..2354702	chemical-damaging agent resistance protein C	_
nr0628	CTC_RS03365	-0.188817	lcl|NC_004557.1_cds_WP_011098948.1_634	chromosome	694390..695022	phosphohydrolase	_
nr2490	CTC_RS12910	-0.188945	lcl|NC_004557.1_cds_WP_011100635.1_2519	chromosome	2670505..2671668	alanine racemase	alr
nr0888	CTC_RS04680	-0.189628	lcl|NC_004557.1_cds_WP_011099184.1_896	chromosome	989533..990438	dihydroorotate dehydrogenase	_
nr1719	CTC_RS08895	-0.190131	lcl|NC_004557.1_cds_WP_011099912.1_1736	chromosome	1830649..1832319	flagellar cap protein FliD	fliD
nr1686	CTC_RS08725	-0.191441	lcl|NC_004557.1_cds_WP_011099881.1_1702	chromosome	1797807..1798430	hypothetical protein	_
nr0345	CTC_RS01915	-0.191838	lcl|NC_004557.1_cds_WP_035124499.1_348	chromosome	368711..369907	phosphoglycerate kinase	_
nr1561	CTC_RS08090	-0.192942	lcl|NC_004557.1_cds_WP_011099767.1_1575	chromosome	1682965..1683393	hypothetical protein	_
nr0864	CTC_RS04560	-0.193581	lcl|NC_004557.1_cds_WP_023437761.1_872	chromosome	963183..964103	ribokinase	rbsK
nr1634	CTC_RS08455	-0.194038	lcl|NC_004557.1_cds_WP_052040340.1_1648	chromosome	1744418..1745194	hypothetical protein	_
nr1353	CTC_RS07035	-0.195278	lcl|NC_004557.1_cds_WP_011099592.1_1365	chromosome	1477502..1478695	cobalamin/Fe3+-siderophore ABC transporter	_
nr0495	CTC_RS02665	-0.195954	lcl|NC_004557.1_cds_WP_035125488.1_498	chromosome	546664..547968	transcriptional regulator	_
nr0788	CTC_RS04180	-0.196037	lcl|NC_004557.1_cds_WP_035125386.1_796	chromosome	888637..890709	hypothetical protein	_
nr1198	CTC_RS06265	-0.197884	lcl|NC_004557.1_cds_WP_011099457.1_1210	chromosome	1314172..1315044	ribosome biogenesis GTPase RsgA	rsgA
nr0821	CTC_RS04345	-0.197958	lcl|NC_004557.1_cds_WP_011099129.1_829	chromosome	924419..925012	hypothetical protein	_
nr1813	CTC_RS09375	-0.198112	lcl|NC_004557.1_cds_WP_011100001.1_1832	chromosome	1929460..1930041	DNA-directed RNA polymerase sigma-70 factor	_
nr0518	CTC_RS02805	-0.198689	lcl|NC_004557.1_cds_WP_011098843.1_521	chromosome	577754..578569	amino acid ABC transporter substrate-binding	_
nr1002	CTC_RS05250	-0.199276	lcl|NC_004557.1_cds_WP_052040373.1_1010	chromosome	1115967..1116746	histidinol-phosphatase	_
nr1974	CTC_RS10205	-0.199835	lcl|NC_004557.1_cds_WP_011098460.1_1998	chromosome	2115094..2115513	transposase	_
nr1580	CTC_RS08185	-0.200229	lcl|NC_004557.1_cds_WP_011099781.1_1594	chromosome	1701820..1702638	TlyA family rRNA	_
nr1186	CTC_RS06205	-0.200981	lcl|NC_004557.1_cds_WP_023438094.1_1198	chromosome	1302476..1302745	hypothetical protein	_
nr1507	CTC_RS07815	-0.201134	lcl|NC_004557.1_cds_WP_011099718.1_1521	chromosome	1629413..1630360	EamA family transporter	_
nr1403	CTC_RS07300	-0.201498	lcl|NC_004557.1_cds_WP_011099636.1_1417	chromosome	1528858..1531485	permease	_
nr1840	CTC_RS09510	-0.201576	lcl|NC_004557.1_cds_WP_011100027.1_1859	chromosome	1963126..1963905	DNA-binding response regulator	_
nr2459	CTC_RS14360	-0.202229	lcl|NC_004557.1_cds_WP_052040446.1_2488	chromosome	2632084..2633337	hypothetical protein	_
nr1461	CTC_RS07590	-0.20325	lcl|NC_004557.1_cds_WP_011099680.1_1475	chromosome	1580854..1581852	subtype I-B CRISPR-associated endonuclease Cas1	cas1b
nr2467	CTC_RS12795	-0.204499	lcl|NC_004557.1_cds_WP_011100613.1_2496	chromosome	2640562..2642316	pyruvate kinase	pyk
nr1039	CTC_RS05440	-0.204548	lcl|NC_004557.1_cds_WP_011099324.1_1048	chromosome	1147821..1148450	hypothetical protein	_
nr1222	CTC_RS06385	-0.204963	lcl|NC_004557.1_cds_WP_011099477.1_1234	chromosome	1338306..1338659	DNA-binding protein	_
nr0276	CTC_RS01540	-0.204979	lcl|NC_004557.1_cds_WP_035111187.1_278	chromosome	292088..293122	undecaprenyl-phosphate	_
nr0247	CTC_RS01395	-0.205164	lcl|NC_004557.1_cds_WP_035110935.1_249	chromosome	263894..264691	cyanophycinase	_
nr0715	CTC_RS03810	-0.205284	lcl|NC_004557.1_cds_WP_011099030.1_722	chromosome	800251..801090	hypothetical protein	_
nr1995	CTC_RS10315	-0.206103	lcl|NC_004557.1_cds_WP_011100173.1_2020	chromosome	2139416..2141185	DNA primase	_
nr1479	CTC_RS07675	-0.207588	lcl|NC_004557.1_cds_WP_035125168.1_1493	chromosome	1599282..1600583	hypothetical protein	_
nr1159	CTC_RS06070	-0.207619	lcl|NC_004557.1_cds_WP_052040365.1_1171	chromosome	1272788..1273717	L,D-transpeptidase	_
nr0561	CTC_RS03020	-0.207873	lcl|NC_004557.1_cds_WP_011098885.1_564	chromosome	628116..630104	fructose 1,6-bisphosphatase	_
nr1685	CTC_RS08720	-0.208543	lcl|NC_004557.1_cds_WP_035125086.1_1701	chromosome	1796912..1797793	hypothetical protein	_
nr2249	CTC_RS11615	-0.20893	lcl|NC_004557.1_cds_WP_011100404.1_2276	chromosome	2383473..2385017	lipid II flippase MurJ	murJ
nr0254	CTC_RS01430	-0.209697	lcl|NC_004557.1_cds_WP_011098598.1_256	chromosome	272403..273059	stage II sporulation protein R	spoIIR
nr2261	CTC_RS11675	-0.209711	lcl|NC_004557.1_cds_WP_011100416.1_2288	chromosome	2399361..2401724	peptidase U32	_
nr1194	CTC_RS06245	-0.209821	lcl|NC_004557.1_cds_WP_035109925.1_1206	chromosome	1309238..1310566	16S rRNA (cytosine(967)-C(5))-methyltransferase	rsmB
nr1699	CTC_RS08795	-0.210489	lcl|NC_004557.1_cds_WP_052042380.1_1716	chromosome	1808156..1808395	hypothetical protein	_
nr1788	CTC_RS09250	-0.210673	lcl|NC_004557.1_cds_WP_011099976.1_1807	chromosome	1901595..1902968	hypothetical protein	_
nr0945	CTC_RS04965	-0.211836	lcl|NC_004557.1_cds_WP_011099236.1_953	chromosome	1057352..1058959	sporulation protein SpoVB	_
nr0111	CTC_RS00650	-0.211859	lcl|NC_004557.1_cds_WP_011098482.1_111	chromosome	115152..115748	superoxide dismutase	_
nr0194	CTC_RS01120	-0.21315	lcl|NC_004557.1_cds_WP_011098547.1_194	chromosome	200659..201135	2-C-methyl-D-erythritol 2,4-cyclodiphosphate	_
nr2086	CTC_RS10780	-0.213986	lcl|NC_004557.1_cds_WP_046656111.1_2111	chromosome	2237052..2237594	dephospho-CoA kinase	_
nr0251	CTC_RS01415	-0.21446	lcl|NC_004557.1_cds_WP_035110939.1_253	chromosome	268571..270043	spore germination protein	_
nr1682	CTC_RS08705	-0.215184	lcl|NC_004557.1_cds_WP_011099877.1_1698	chromosome	1795134..1795502	single-stranded DNA-binding protein	_
nr1701	CTC_RS08805	-0.215238	lcl|NC_004557.1_cds_WP_011099894.1_1718	chromosome	1810192..1811322	phosphonopyruvate decarboxylase	aepY
nr0237	CTC_RS01335	-0.215314	lcl|NC_004557.1_cds_WP_011098586.1_237	chromosome	251831..253513	ABC transporter permease	_
nr1622	CTC_RS08395	-0.216222	lcl|NC_004557.1_cds_WP_035110390.1_1636	chromosome	1735558..1736838	3-phosphoshikimate 1-carboxyvinyltransferase	aroA
nr0417	CTC_RS02275	-0.216369	lcl|NC_004557.1_cds_WP_011098750.1_420	chromosome	442635..443396	hydrolase	_
nr0906	CTC_RS04770	-0.216732	lcl|NC_004557.1_cds_WP_035125358.1_914	chromosome	1010564..1011931	lipase	_
nr2060	CTC_RS10640	-0.216784	lcl|NC_004557.1_cds_WP_011100232.1_2085	chromosome	2205807..2206493	hypothetical protein	radC
nr1768	CTC_RS09150	-0.216953	lcl|NC_004557.1_cds_WP_011099957.1_1787	chromosome	1879343..1881298	DNA topoisomerase IV subunit B	_
nr1091	CTC_RS05720	-0.217123	lcl|NC_004557.1_cds_WP_011099363.1_1102	chromosome	1191335..1192138	sigma-E processing peptidase SpoIIGA	spoIIGA
nr2260	CTC_RS11670	-0.217584	lcl|NC_004557.1_cds_WP_011100415.1_2287	chromosome	2396980..2399340	endonuclease MutS2	_
nr0973	CTC_RS05105	-0.217597	lcl|NC_004557.1_cds_WP_011099264.1_981	chromosome	1085140..1085616	hypothetical protein	_
nr1705	CTC_RS08825	-0.21767	lcl|NC_004557.1_cds_WP_035125071.1_1722	chromosome	1815250..1816272	putative 2-aminoethylphosphonate ABC transporter	_
nr2183	CTC_RS11280	-0.218068	lcl|NC_004557.1_cds_WP_035109054.1_2209	chromosome	2311942..2312577	homoserine lactone transporter	_
nr0764	CTC_RS04060	-0.218184	lcl|NC_004557.1_cds_WP_011099077.1_772	chromosome	862143..863414	dihydropyrimidine dehydrogenase (NADP(+))	_
nr0778	CTC_RS04130	-0.219185	lcl|NC_004557.1_cds_WP_011098460.1_786	chromosome	878962..879381	transposase	_
nr0286	CTC_RS01590	-0.219194	lcl|NC_004557.1_cds_WP_011098632.1_288	chromosome	301892..302602	tRNA 2-thiocytidine(32) synthetase TtcA	_
nr0738	CTC_RS03930	-0.219612	lcl|NC_004557.1_cds_WP_011098460.1_746	chromosome	835893..836312	transposase	_
nr0537	CTC_RS02900	-0.220145	lcl|NC_004557.1_cds_WP_011098861.1_540	chromosome	599240..600415	exonuclease sbcCD subunit D	_
nr0233	CTC_RS01315	-0.220372	lcl|NC_004557.1_cds_WP_011098582.1_233	chromosome	247225..248241	spore coat protein	_
nr1985	CTC_RS10265	-0.2207	lcl|NC_004557.1_cds_WP_011100163.1_2010	chromosome	2128461..2130035	RNA helicase	_
nr2062	CTC_RS10650	-0.222099	lcl|NC_004557.1_cds_WP_052040319.1_2087	chromosome	2207586..2208269	hypothetical protein	_
nr0719	CTC_RS14160	-0.222399	lcl|NC_004557.1_cds_WP_011099034.1_726	chromosome	806878..808584	surface/cell-adhesion protein	_
nr1351	CTC_RS07025	-0.223224	lcl|NC_004557.1_cds_WP_035124849.1_1363	chromosome	1474665..1476422	RNA helicase	_
nr0419	CTC_RS02285	-0.223227	lcl|NC_004557.1_cds_WP_011098752.1_422	chromosome	444472..445572	2-hydroxyglutaryl-CoA dehydratase	_
nr0711	CTC_RS03790	-0.223289	lcl|NC_004557.1_cds_WP_011099026.1_718	chromosome	794986..797013	hypothetical protein	_
nr0480	CTC_RS02590	-0.223304	lcl|NC_004557.1_cds_WP_011098460.1_483	chromosome	526515..526934	transposase	_
nr1711	CTC_RS08855	-0.22357	lcl|NC_004557.1_cds_WP_035125067.1_1728	chromosome	1822712..1823695	hypothetical protein	_
nr0414	CTC_RS02260	-0.223583	lcl|NC_004557.1_cds_WP_023437292.1_417	chromosome	439901..440086	hypothetical protein	_
nr0799	CTC_RS04235	-0.224341	lcl|NC_004557.1_cds_WP_011099108.1_807	chromosome	900528..901220	DNA-binding response regulator	_
nr0920	CTC_RS04840	-0.225171	lcl|NC_004557.1_cds_WP_011099215.1_928	chromosome	1027836..1028159	CGGC domain-containing protein	_
nr0486	CTC_RS02620	-0.22561	lcl|NC_004557.1_cds_WP_011098813.1_489	chromosome	536938..537777	SLAP domain-containing protein	_
nr0766	CTC_RS04070	-0.22642	lcl|NC_004557.1_cds_WP_011099079.1_774	chromosome	864827..865564	CAAX protease family protein	_
nr1702	CTC_RS08810	-0.226725	lcl|NC_004557.1_cds_WP_011099895.1_1719	chromosome	1811406..1812533	2-aminoethylphosphonate--pyruvate	_
nr1836	CTC_RS09490	-0.226932	lcl|NC_004557.1_cds_WP_035109332.1_1855	chromosome	1958204..1958938	hypothetical protein	_
nr2087	CTC_RS10785	-0.226985	lcl|NC_004557.1_cds_WP_035109085.1_2112	chromosome	2237704..2240334	DNA polymerase I	polA
nr1556	CTC_RS08065	-0.227075	lcl|NC_004557.1_cds_WP_011099762.1_1570	chromosome	1677494..1678117	hypothetical protein	_
nr2033	CTC_RS10505	-0.227212	lcl|NC_004557.1_cds_WP_011100207.1_2058	chromosome	2181209..2181685	MarR family transcriptional regulator	_
nr0707	CTC_RS03770	-0.227459	lcl|NC_004557.1_cds_WP_011099023.1_714	chromosome	790974..791708	ABC transporter ATP-binding protein	_
nr0787	CTC_RS04175	-0.227812	lcl|NC_004557.1_cds_WP_011099098.1_795	chromosome	887328..888587	glycosyl transferase family 2	_
nr0742	CTC_RS03950	-0.228009	lcl|NC_004557.1_cds_WP_035110536.1_750	chromosome	839904..840542	peptidase	_
nr0590	CTC_RS03165	-0.229451	lcl|NC_004557.1_cds_WP_035124438.1_594	chromosome	656403..656660	hypothetical protein	_
nr0130	CTC_RS00745	-0.230466	lcl|NC_004557.1_cds_WP_011098460.1_130	chromosome	130992..131411	transposase	_
nr1770	CTC_RS09160	-0.231066	lcl|NC_004557.1_cds_WP_011099959.1_1789	chromosome	1882238..1883134	hypothetical protein	_
nr1749	CTC_RS09050	-0.231198	lcl|NC_004557.1_cds_WP_035109421.1_1767	chromosome	1860244..1860837	thiamine phosphate synthase	_
nr1673	CTC_RS08660	-0.231821	lcl|NC_004557.1_cds_WP_035125094.1_1689	chromosome	1786924..1788246	flagellar protein export ATPase FliI	fliI
nr1196	CTC_RS06255	-0.231953	lcl|NC_004557.1_cds_WP_035109921.1_1208	chromosome	1311621..1312367	protein phosphatase	_
nr1755	CTC_RS09085	-0.232111	lcl|NC_004557.1_cds_WP_035109410.1_1774	chromosome	1865320..1866192	hydroxymethylpyrimidine/phosphomethylpyrimidine	thiD
nr1761	CTC_RS09115	-0.23225	lcl|NC_004557.1_cds_WP_011099950.1_1780	chromosome	1871307..1871879	glycerol uptake operon antiterminator regulatory	_
nr2252	CTC_RS11630	-0.233084	lcl|NC_004557.1_cds_WP_011100407.1_2279	chromosome	2386985..2388091	oxidoreductase	_
nr1651	CTC_RS08540	-0.233262	lcl|NC_004557.1_cds_WP_011099849.1_1665	chromosome	1767333..1768973	inorganic pyrophosphatase	_
nr0039	CTC_RS00270	-0.233355	lcl|NC_004557.1_cds_WP_011098419.1_39	chromosome	51225..52589	chromosomal replication initiation protein DnaA	dnaA
nr1890	CTC_RS09760	-0.233839	lcl|NC_004557.1_cds_WP_035109283.1_1909	chromosome	2019983..2020540	cupin	_
nr1330	CTC_RS06920	-0.234591	lcl|NC_004557.1_cds_WP_035109834.1_1342	chromosome	1448955..1449554	sporulation membrane protein YtaF	ytaF
nr2246	CTC_RS11600	-0.235244	lcl|NC_004557.1_cds_WP_011100401.1_2273	chromosome	2379611..2380642	succinoglycan biosynthesis protein exoa	_
nr0380	CTC_RS02090	-0.235331	lcl|NC_004557.1_cds_WP_035124508.1_383	chromosome	408683..409882	hypothetical protein	_
nr0876	CTC_RS04620	-0.235346	lcl|NC_004557.1_cds_WP_011099174.1_884	chromosome	976848..977513	peptide ABC transporter ATP-binding protein	_
nr0141	CTC_RS00800	-0.235583	lcl|NC_004557.1_cds_WP_035110646.1_141	chromosome	141177..141995	pur operon repressor	purR
nr0884	CTC_RS04660	-0.235752	lcl|NC_004557.1_cds_WP_011099181.1_892	chromosome	985778..987043	dihydroorotase	_
nr1318	CTC_RS06865	-0.237228	lcl|NC_004557.1_cds_WP_011099563.1_1330	chromosome	1439858..1441822	sodium/proton antiporter shaA	_
nr0803	CTC_RS04255	-0.238049	lcl|NC_004557.1_cds_WP_011099112.1_811	chromosome	905037..906020	bifunctional biotin--[acetyl-CoA-carboxylase]	_
nr0018	CTC_RS00110	-0.238221	lcl|NC_004557.1_cds_WP_011098402.1_18	chromosome	21414..21755	YbaB/EbfC family nucleoid-associated protein	_
nr0796	CTC_RS04220	-0.238501	lcl|NC_004557.1_cds_WP_011099105.1_804	chromosome	897166..898548	coproporphyrinogen III oxidase	_
nr0748	CTC_RS03980	-0.239219	lcl|NC_004557.1_cds_WP_011099061.1_756	chromosome	845732..846328	hypothetical protein	_
nr1003	CTC_RS05255	-0.239351	lcl|NC_004557.1_cds_WP_011099292.1_1011	chromosome	1116761..1117255	flavin reductase	_
nr1897	CTC_RS09795	-0.239639	lcl|NC_004557.1_cds_WP_035109281.1_1916	chromosome	2027523..2028221	DNA-binding response regulator	_
nr1244	CTC_RS06495	-0.239703	lcl|NC_004557.1_cds_WP_011099497.1_1256	chromosome	1357347..1358501	1-deoxy-D-xylulose-5-phosphate reductoisomerase	_
nr2548	CTC_RS13200	-0.240326	lcl|NC_004557.1_cds_WP_011100691.1_2577	chromosome	2729164..2729910	tRNA pseudouridine(38-40) synthase TruA	truA
nr1419	CTC_RS07380	-0.240542	lcl|NC_004557.1_cds_WP_035125191.1_1433	chromosome	1543431..1544165	ATPase AAA	_
nr1101	CTC_RS05770	-0.242212	lcl|NC_004557.1_cds_WP_011099372.1_1112	chromosome	1200420..1201169	phosphate ABC transporter ATP-binding protein	pstB
nr0673	CTC_RS03595	-0.242396	lcl|NC_004557.1_cds_WP_035110302.1_679	chromosome	748215..749333	aspartate aminotransferase	_
nr1631	CTC_RS08440	-0.24263	lcl|NC_004557.1_cds_WP_011099828.1_1645	chromosome	1742542..1743273	division initiation protein	_
nr0538	CTC_RS02905	-0.242931	lcl|NC_004557.1_cds_WP_011098862.1_541	chromosome	600416..603553	exonuclease SbcC	_
nr0638	CTC_RS03415	-0.243082	lcl|NC_004557.1_cds_WP_035124448.1_644	chromosome	703423..706875	ATP-dependent helicase/deoxyribonuclease subunit	addB
nr1718	CTC_RS08890	-0.243101	lcl|NC_004557.1_cds_WP_011099911.1_1735	chromosome	1830297..1830629	hypothetical protein	_
nr1234	CTC_RS06445	-0.24313	lcl|NC_004557.1_cds_WP_011099487.1_1246	chromosome	1346721..1347806	DNA-processing protein DprA	dprA
nr0636	CTC_RS03405	-0.243264	lcl|NC_004557.1_cds_WP_011098955.1_642	chromosome	701022..702467	GntR family transcriptional regulator	_
nr0263	CTC_RS01475	-0.244015	lcl|NC_004557.1_cds_WP_011098607.1_265	chromosome	281346..283265	methyl-accepting chemotaxis protein	phnD
nr0534	CTC_RS02885	-0.244114	lcl|NC_004557.1_cds_WP_023437407.1_537	chromosome	596869..597276	Rrf2 family transcriptional regulator	_
nr1391	CTC_RS07240	-0.244317	lcl|NC_004557.1_cds_WP_011098460.1_1405	chromosome	1519001..1519420	transposase	_
nr2512	CTC_RS13020	-0.245157	lcl|NC_004557.1_cds_WP_035111571.1_2541	chromosome	2692424..2693215	short-chain dehydrogenase	_
nr0984	CTC_RS05160	-0.245418	lcl|NC_004557.1_cds_WP_011099274.1_992	chromosome	1093465..1093863	membrane protein	_
nr1004	CTC_RS05260	-0.245445	lcl|NC_004557.1_cds_WP_011099293.1_1012	chromosome	1117281..1118564	ATPase AAA	_
nr1086	CTC_RS05695	-0.245678	lcl|NC_004557.1_cds_WP_011099358.1_1097	chromosome	1185379..1186149	shikimate 5-dehydrogenase	_
nr0918	CTC_RS04830	-0.246602	lcl|NC_004557.1_cds_WP_052042389.1_926	chromosome	1026022..1027044	ABC transporter	_
nr2026	CTC_RS10470	-0.246647	lcl|NC_004557.1_cds_WP_011100201.1_2051	chromosome	2171813..2172847	DNA polymerase III subunit delta	holA
nr0828	CTC_RS04380	-0.246907	lcl|NC_004557.1_cds_WP_035125417.1_836	chromosome	928603..931017	copper-translocating P-type ATPase	_
nr1011	CTC_RS05295	-0.247687	lcl|NC_004557.1_cds_WP_011099300.1_1019	chromosome	1123799..1126438	alanine--tRNA ligase	alaS
nr0591	CTC_RS03170	-0.247828	lcl|NC_004557.1_cds_WP_023437473.1_595	chromosome	656753..657259	hypothetical protein	_
nr0289	CTC_RS01625	-0.248172	lcl|NC_004557.1_cds_WP_052040426.1_291	chromosome	307118..308149	hypothetical protein	_
nr2207	CTC_RS11400	-0.24844	lcl|NC_004557.1_cds_WP_011100360.1_2233	chromosome	2335144..2335761	hypothetical protein	_
nr0639	CTC_RS03420	-0.249513	lcl|NC_004557.1_cds_WP_011098958.1_645	chromosome	706931..708031	hypothetical protein	_
nr0135	CTC_RS00770	-0.249721	lcl|NC_004557.1_cds_WP_035110650.1_135	chromosome	135779..136480	2-phosphosulfolactate phosphatase	_
nr0895	CTC_RS04715	-0.250079	lcl|NC_004557.1_cds_WP_011099190.1_903	chromosome	996725..999136	glycyl radical enzyme	_
nr1165	CTC_RS06100	-0.250277	lcl|NC_004557.1_cds_WP_011099430.1_1177	chromosome	1281257..1281856	sortase	_
nr1751	CTC_RS09065	-0.250852	lcl|NC_004557.1_cds_WP_011099941.1_1770	chromosome	1862722..1863525	thiamine biosynthesis protein ThiF	thiF
nr0868	CTC_RS04580	-0.251633	lcl|NC_004557.1_cds_WP_035125366.1_876	chromosome	966707..967690	AraC family transcriptional regulator	_
nr1690	CTC_RS08745	-0.25221	lcl|NC_004557.1_cds_WP_011099885.1_1706	chromosome	1800565..1800900	hypothetical protein	_
nr0997	CTC_RS05225	-0.252309	lcl|NC_004557.1_cds_WP_011099286.1_1005	chromosome	1109996..1111156	sporulation protein YhbH	yhbH
nr2600	CTC_RS13465	-0.252429	lcl|NC_004557.1_cds_WP_011100729.1_2629	chromosome	2766483..2766995	tetracycline resistance protein	_
nr1051	CTC_RS05505	-0.252511	lcl|NC_004557.1_cds_WP_011099331.1_1060	chromosome	1155935..1157392	hypothetical protein	_
nr2344	CTC_RS12110	-0.252696	lcl|NC_004557.1_cds_WP_035108893.1_2372	chromosome	2501817..2502476	metal ABC transporter ATP-binding protein	_
nr1160	CTC_RS06075	-0.252968	lcl|NC_004557.1_cds_WP_052281514.1_1172	chromosome	1273925..1277524	hypothetical protein	_
nr1187	CTC_RS06210	-0.253172	lcl|NC_004557.1_cds_WP_011099447.1_1199	chromosome	1302745..1303371	guanylate kinase	gmk
nr1758	CTC_RS09100	-0.253373	lcl|NC_004557.1_cds_WP_035109406.1_1777	chromosome	1868187..1868735	thiamine biosynthesis protein ThiJ	_
nr2228	CTC_RS11510	-0.253689	lcl|NC_004557.1_cds_WP_035109009.1_2255	chromosome	2361133..2361657	hypoxanthine phosphoribosyltransferase	hpt
nr1321	CTC_RS06880	-0.25434	lcl|NC_004557.1_cds_WP_011099566.1_1333	chromosome	1444783..1445148	cation:proton antiporter	_
nr0422	CTC_RS02300	-0.255445	lcl|NC_004557.1_cds_WP_011098460.1_425	chromosome	447498..447917	transposase	_
nr0051	CTC_RS00330	-0.25553	lcl|NC_004557.1_cds_WP_011098428.1_51	chromosome	61860..62357	hypothetical protein	_
nr0440	CTC_RS02390	-0.255636	lcl|NC_004557.1_cds_WP_011098770.1_443	chromosome	474881..476809	S-layer protein (peptidoglycan anchored)	_
nr0257	CTC_RS01445	-0.255647	lcl|NC_004557.1_cds_WP_035110942.1_259	chromosome	275976..277001	D-alanine--D-alanine ligase A	_
nr0800	CTC_RS04240	-0.255746	lcl|NC_004557.1_cds_WP_011099109.1_808	chromosome	901222..902664	two-component sensor histidine kinase	_
nr1784	CTC_RS09230	-0.256681	lcl|NC_004557.1_cds_WP_011099972.1_1803	chromosome	1897354..1898739	hypothetical protein	_
nr2251	CTC_RS11625	-0.257119	lcl|NC_004557.1_cds_WP_011100406.1_2278	chromosome	2386178..2386918	UDP-3-O-(3-hydroxymyristoyl)glucosamine	_
nr2338	CTC_RS12080	-0.257373	lcl|NC_004557.1_cds_WP_011100491.1_2366	chromosome	2495809..2497128	aspartate kinase	_
nr0394	CTC_RS02160	-0.257654	lcl|NC_004557.1_cds_WP_011098732.1_397	chromosome	424421..426253	glycerophosphoryl diester phosphodiesterase	_
nr0875	CTC_RS04615	-0.258063	lcl|NC_004557.1_cds_WP_011099173.1_883	chromosome	975595..976845	ABC transporter permease	_
nr2597	CTC_RS13445	-0.258728	lcl|NC_004557.1_cds_WP_035111820.1_2626	chromosome	2763998..2764147	50S ribosomal protein L33	rpmG
nr2257	CTC_RS11655	-0.258922	lcl|NC_004557.1_cds_WP_011100412.1_2284	chromosome	2393727..2394809	capsular polysaccharide biosynthesis protein	_
nr1593	CTC_RS08250	-0.259499	lcl|NC_004557.1_cds_WP_023438504.1_1607	chromosome	1713154..1713540	stage III sporulation protein AD	spoIIIAD
nr1687	CTC_RS08730	-0.259922	lcl|NC_004557.1_cds_WP_011099882.1_1703	chromosome	1798435..1798800	GntR family transcriptional regulator	_
nr2505	CTC_RS12985	-0.260065	lcl|NC_004557.1_cds_WP_011100649.1_2534	chromosome	2685064..2685648	pyruvate synthase	_
nr0716	CTC_RS03815	-0.260086	lcl|NC_004557.1_cds_WP_011099031.1_723	chromosome	801093..802607	hypothetical protein	_
nr0797	CTC_RS04225	-0.260237	lcl|NC_004557.1_cds_WP_011099106.1_805	chromosome	898564..899466	metallo cofactor biosynthesis protein	_
nr1476	CTC_RS14280	-0.260375	lcl|NC_004557.1_cds_WP_011099691.1_1490	chromosome	1596867..1597955	hypothetical protein	_
nr0293	CTC_RS01645	-0.260553	lcl|NC_004557.1_cds_WP_035110978.1_295	chromosome	310734..313244	protein translocase subunit SecA	secA
nr2077	CTC_RS10725	-0.260758	lcl|NC_004557.1_cds_WP_011100249.1_2102	chromosome	2222964..2224490	N-acetylmuramoyl-L-alanine amidase	_
nr2254	CTC_RS11640	-0.260935	lcl|NC_004557.1_cds_WP_035108979.1_2281	chromosome	2389559..2390764	glycosyl transferase	_
nr2545	CTC_RS13185	-0.260966	lcl|NC_004557.1_cds_WP_035111759.1_2574	chromosome	2727372..2728076	N-acetylmuramoyl-L-alanine amidase CwlD	cwlD
nr0863	CTC_RS04555	-0.261439	lcl|NC_004557.1_cds_WP_023437760.1_871	chromosome	962558..963166	polysialic acid capsule expression protein kpsF	_
nr2540	CTC_RS13160	-0.261484	lcl|NC_004557.1_cds_WP_011100683.1_2569	chromosome	2721410..2722657	methylaspartate ammonia-lyase	_
nr0555	CTC_RS02990	-0.262097	lcl|NC_004557.1_cds_WP_011098879.1_558	chromosome	621634..622338	DNA-binding response regulator	_
nr2072	CTC_RS10700	-0.262556	lcl|NC_004557.1_cds_WP_035109094.1_2097	chromosome	2215737..2216927	CoA transferase	_
nr0370	CTC_RS02040	-0.262694	lcl|NC_004557.1_cds_WP_035111044.1_373	chromosome	398872..399390	hypothetical protein	_
nr2225	CTC_RS11495	-0.263058	lcl|NC_004557.1_cds_WP_011100380.1_2252	chromosome	2356828..2358192	hypothetical protein	_
nr0283	CTC_RS01575	-0.263076	lcl|NC_004557.1_cds_WP_023437156.1_285	chromosome	299875..300129	sporulation transcriptional regulator SpoIIID	spoIIID
nr1083	CTC_RS05675	-0.263495	lcl|NC_004557.1_cds_WP_035109987.1_1093	chromosome	1182272..1182604	hypothetical protein	_
nr1657	CTC_RS08570	-0.263618	lcl|NC_004557.1_cds_WP_011099853.1_1671	chromosome	1771715..1772443	RNA polymerase sigma factor	_
nr2244	CTC_RS11590	-0.263696	lcl|NC_004557.1_cds_WP_011100399.1_2271	chromosome	2377151..2378281	glycoside hydrolase	_
nr2285	CTC_RS11810	-0.263744	lcl|NC_004557.1_cds_WP_035108946.1_2312	chromosome	2424315..2425196	surface antigen	_
nr0295	CTC_RS01655	-0.26425	lcl|NC_004557.1_cds_WP_011098641.1_297	chromosome	314463..315806	aminopeptidase	_
nr0089	CTC_RS00540	-0.264415	lcl|NC_004557.1_cds_WP_011098460.1_89	chromosome	95696..96115	transposase	_
nr1350	CTC_RS07020	-0.264682	lcl|NC_004557.1_cds_WP_035124933.1_1362	chromosome	1472103..1474580	membrane protein	_
nr1290	CTC_RS06725	-0.264953	lcl|NC_004557.1_cds_WP_035124868.1_1302	chromosome	1407047..1409047	methyl-accepting chemotaxis protein	_
nr0951	CTC_RS04995	-0.264976	lcl|NC_004557.1_cds_WP_011099242.1_959	chromosome	1064504..1064830	ATPase	_
nr0323	CTC_RS01800	-0.265416	lcl|NC_004557.1_cds_WP_011098665.1_325	chromosome	342374..343603	damage-inducible protein CinA	_
nr2551	CTC_RS13215	-0.266102	lcl|NC_004557.1_cds_WP_011100694.1_2580	chromosome	2731574..2732419	energy-coupling factor transporter ATPase	_
nr1906	CTC_RS09840	-0.266399	lcl|NC_004557.1_cds_WP_011100087.1_1925	chromosome	2037687..2039495	hypothetical protein	_
nr0041	CTC_RS00280	-0.266628	lcl|NC_004557.1_cds_WP_035110706.1_41	chromosome	53277..53612	ribonuclease P protein component	rnpA
nr0501	CTC_RS02690	-0.267019	lcl|NC_004557.1_cds_WP_035111160.1_504	chromosome	555169..555900	glutamine amidotransferase	_
nr2224	CTC_RS11490	-0.267258	lcl|NC_004557.1_cds_WP_035124381.1_2251	chromosome	2355662..2356774	hypothetical protein	_
nr0007	CTC_RS00055	-0.267948	lcl|NC_004557.1_cds_WP_035111925.1_7	chromosome	11960..12148	hypothetical protein	_
nr1828	CTC_RS09450	-0.26802	lcl|NC_004557.1_cds_WP_035125039.1_1847	chromosome	1946790..1948949	DNA topoisomerase	_
nr1885	CTC_RS09735	-0.268629	lcl|NC_004557.1_cds_WP_011100070.1_1904	chromosome	2015986..2016717	metal-dependent hydrolase	_
nr1583	CTC_RS08200	-0.26872	lcl|NC_004557.1_cds_WP_011099784.1_1597	chromosome	1705839..1706705	geranylgeranyl pyrophosphate synthase	_
nr1976	CTC_RS10220	-0.268923	lcl|NC_004557.1_cds_WP_011100156.1_2001	chromosome	2118985..2119548	hypothetical protein	_
nr0385	CTC_RS02115	-0.269432	lcl|NC_004557.1_cds_WP_011098723.1_388	chromosome	413308..413703	CGGC domain-containing protein	_
nr1730	CTC_RS08950	-0.269992	lcl|NC_004557.1_cds_WP_011099920.1_1747	chromosome	1839234..1840232	flagellar motor switch protein FliM	fliM
nr1102	CTC_RS05775	-0.270435	lcl|NC_004557.1_cds_WP_011099373.1_1113	chromosome	1201292..1202608	radical SAM protein	_
nr1747	CTC_RS09040	-0.271698	lcl|NC_004557.1_cds_WP_035109423.1_1765	chromosome	1857165..1858931	single-stranded-DNA-specific exonuclease RecJ	recJ
nr1110	CTC_RS05825	-0.271875	lcl|NC_004557.1_cds_WP_011099381.1_1122	chromosome	1211894..1212976	CRISPR-associated protein Cas5	cas5
nr1664	CTC_RS08610	-0.271903	lcl|NC_004557.1_cds_WP_011099860.1_1679	chromosome	1780168..1780530	flagellar biosynthetic protein FliO	fliO
nr2603	CTC_RS13480	-0.273466	lcl|NC_004557.1_cds_WP_011100732.1_2632	chromosome	2768468..2768923	Mini-ribonuclease 3	_
nr0072	CTC_RS00435	-0.274444	lcl|NC_004557.1_cds_WP_035124337.1_72	chromosome	79615..80838	flavoprotein	_
nr2705	CTC_RS14060	-0.274879	lcl|NC_004565.1_cds_WP_011100836.1_87	plasmid	68640..72587	tetanus toxin	tetX
nr0795	CTC_RS04215	-0.275321	lcl|NC_004557.1_cds_WP_035110228.1_803	chromosome	896090..897043	2-hydroxyacid dehydrogenase	_
nr2452	CTC_RS12715	-0.276242	lcl|NC_004557.1_cds_WP_011100598.1_2481	chromosome	2625384..2625977	molybdopterin-guanine dinucleotide biosynthesis	_
nr1684	CTC_RS08715	-0.27639	lcl|NC_004557.1_cds_WP_011099879.1_1700	chromosome	1796218..1796907	hypothetical protein	_
nr0185	CTC_RS01075	-0.276746	lcl|NC_004557.1_cds_WP_011098460.1_185	chromosome	191073..191492	transposase	_
nr1378	CTC_RS07175	-0.27819	lcl|NC_004557.1_cds_WP_035124924.1_1392	chromosome	1507135..1507764	hypothetical protein	_
nr2036	CTC_RS10520	-0.278571	lcl|NC_004557.1_cds_WP_035109120.1_2061	chromosome	2183278..2184516	D-alanyl-D-alanine carboxypeptidase	_
nr1692	CTC_RS08755	-0.278879	lcl|NC_004557.1_cds_WP_011099886.1_1708	chromosome	1801310..1802116	flagellin	_
nr2399	CTC_RS12440	-0.279182	lcl|NC_004557.1_cds_WP_011100548.1_2427	chromosome	2560290..2561180	ferredoxin-NADP+ reductase subunit alpha	_
nr0983	CTC_RS05155	-0.279244	lcl|NC_004557.1_cds_WP_011099273.1_991	chromosome	1092919..1093464	heptaprenyl diphosphate synthase subunit I	_
nr0968	CTC_RS05080	-0.279442	lcl|NC_004557.1_cds_WP_011099259.1_976	chromosome	1080834..1081385	5-formyltetrahydrofolate cyclo-ligase	_
nr1535	CTC_RS07955	-0.279538	lcl|NC_004557.1_cds_WP_035109630.1_1549	chromosome	1659775..1660320	hypothetical protein	_
nr1745	CTC_RS09030	-0.279859	lcl|NC_004557.1_cds_WP_035109428.1_1763	chromosome	1855693..1856769	UDP-N-acetylglucosamine--N-acetylmuramyl-	_
nr1602	CTC_RS08295	-0.279922	lcl|NC_004557.1_cds_WP_011099800.1_1616	chromosome	1718687..1719085	hypothetical protein	_
nr1675	CTC_RS08670	-0.281867	lcl|NC_004557.1_cds_WP_011099871.1_1691	chromosome	1789045..1790067	flagellar motor switch protein FliG	fliG
nr1925	CTC_RS09945	-0.282052	lcl|NC_004557.1_cds_WP_011100104.1_1946	chromosome	2057830..2058159	transposase	_
nr1188	CTC_RS06215	-0.282172	lcl|NC_004557.1_cds_WP_023438096.1_1200	chromosome	1303352..1303570	DNA-directed RNA polymerase subunit omega	_
nr1048	CTC_RS14195	-0.2823	lcl|NC_004557.1_cds_WP_011099328.1_1057	chromosome	1152545..1153633	hypothetical protein	_
nr0765	CTC_RS04065	-0.282409	lcl|NC_004557.1_cds_WP_011099078.1_773	chromosome	863414..864649	dihydropyrimidine dehydrogenase subunit B	preA
nr1671	CTC_RS08650	-0.283163	lcl|NC_004557.1_cds_WP_052042382.1_1687	chromosome	1785193..1786458	flagellar hook-length control protein FliK	_
nr0044	CTC_RS00295	-0.283235	lcl|NC_004557.1_cds_WP_035110703.1_44	chromosome	54512..55138	DNA-binding protein	_
nr1149	CTC_RS06020	-0.283782	lcl|NC_004557.1_cds_WP_011099415.1_1161	chromosome	1261207..1262487	germination protein	_
nr2496	CTC_RS12940	-0.284312	lcl|NC_004557.1_cds_WP_035111598.1_2525	chromosome	2675474..2676778	sodium:proton antiporter	_
nr0136	CTC_RS00775	-0.28489	lcl|NC_004557.1_cds_WP_035110649.1_136	chromosome	136637..136999	SH3 domain-containing protein	_
nr1735	CTC_RS08975	-0.286043	lcl|NC_004557.1_cds_WP_035109439.1_1752	chromosome	1844119..1844886	chemotaxis protein CheR	_
nr2516	CTC_RS13040	-0.286625	lcl|NC_004557.1_cds_WP_011100660.1_2545	chromosome	2696155..2697003	hypothetical protein	_
nr0832	CTC_RS04400	-0.28682	lcl|NC_004557.1_cds_WP_011099134.1_840	chromosome	933871..934452	50S ribosomal protein L25	_
nr0898	CTC_RS04730	-0.288872	lcl|NC_004557.1_cds_WP_011099193.1_906	chromosome	1001000..1002040	hypothetical protein	_
nr2517	CTC_RS13045	-0.289785	lcl|NC_004557.1_cds_WP_011100661.1_2546	chromosome	2697000..2698193	hypothetical protein	_
nr0140	CTC_RS00795	-0.289922	lcl|NC_004557.1_cds_WP_011098505.1_140	chromosome	139628..140998	UDP-N-acetylmuramate--L-alanine ligase	_
nr1559	CTC_RS08080	-0.290245	lcl|NC_004557.1_cds_WP_035125243.1_1573	chromosome	1680351..1682081	hypothetical protein	_
nr0808	CTC_RS04280	-0.291076	lcl|NC_004557.1_cds_WP_035110220.1_816	chromosome	908892..909572	hypothetical protein	_
nr2531	CTC_RS13115	-0.291304	lcl|NC_004557.1_cds_WP_011100675.1_2560	chromosome	2713050..2714303	hypothetical protein	_
nr0275	CTC_RS01535	-0.291553	lcl|NC_004557.1_cds_WP_011098622.1_277	chromosome	291586..292074	cytidine deaminase	_
nr1445	CTC_RS07510	-0.29158	lcl|NC_004557.1_cds_WP_023438388.1_1459	chromosome	1562262..1563215	choline TMA-lyase-activating enzyme	cutD
nr1258	CTC_RS06565	-0.292402	lcl|NC_004557.1_cds_WP_011099509.1_1270	chromosome	1372995..1375112	polyribonucleotide nucleotidyltransferase	_
nr1907	CTC_RS09845	-0.292506	lcl|NC_004557.1_cds_WP_011100088.1_1926	chromosome	2039485..2042472	hypothetical protein	_
nr1728	CTC_RS08940	-0.293457	lcl|NC_004557.1_cds_WP_035125058.1_1745	chromosome	1837580..1837858	flagellar biosynthesis anti-sigma factor FlgM	flgM
nr0434	CTC_RS02360	-0.294428	lcl|NC_004557.1_cds_WP_011098764.1_437	chromosome	463792..464136	hypothetical protein	_
nr0786	CTC_RS04170	-0.295082	lcl|NC_004557.1_cds_WP_011099097.1_794	chromosome	885610..887325	transcription factor	_
nr1342	CTC_RS06980	-0.295755	lcl|NC_004557.1_cds_WP_035109827.1_1354	chromosome	1459918..1461225	class V aminotransferase	_
nr1794	CTC_RS09280	-0.296089	lcl|NC_004557.1_cds_WP_011099983.1_1813	chromosome	1908382..1909317	serine/threonine protein phosphatase	_
nr1740	CTC_RS09005	-0.296333	lcl|NC_004557.1_cds_WP_011099930.1_1758	chromosome	1848967..1849788	hypothetical protein	_
nr2601	CTC_RS13470	-0.297687	lcl|NC_004557.1_cds_WP_011100730.1_2630	chromosome	2766998..2767735	23S rRNA	rlmB
nr1038	CTC_RS05435	-0.299318	lcl|NC_004557.1_cds_WP_011099323.1_1047	chromosome	1147396..1147824	hypothetical protein	_
nr0043	CTC_RS00290	-0.299875	lcl|NC_004557.1_cds_WP_011098420.1_43	chromosome	53836..54498	protein translocase component YidC	yidC
nr2201	CTC_RS11370	-0.300944	lcl|NC_004557.1_cds_WP_011100354.1_2227	chromosome	2330250..2330615	membrane protein	_
nr1715	CTC_RS08875	-0.301005	lcl|NC_004557.1_cds_WP_011099908.1_1732	chromosome	1826648..1826977	hypothetical protein	_
nr0347	CTC_RS01925	-0.301536	lcl|NC_004557.1_cds_WP_011098689.1_350	chromosome	370698..372239	2,3-bisphosphoglycerate-independent	_
nr0346	CTC_RS01920	-0.302134	lcl|NC_004557.1_cds_WP_035111021.1_349	chromosome	369938..370687	triose-phosphate isomerase	_
nr1446	CTC_RS07515	-0.30219	lcl|NC_004557.1_cds_WP_011099667.1_1460	chromosome	1563237..1565777	glycyl radical enzyme	cutC
nr2602	CTC_RS13475	-0.302328	lcl|NC_004557.1_cds_WP_035125448.1_2631	chromosome	2767750..2768484	thymidylate synthase (FAD)	_
nr1992	CTC_RS10300	-0.302827	lcl|NC_004557.1_cds_WP_011100170.1_2017	chromosome	2136680..2137363	SAM-dependent methyltransferase	_
nr0117	CTC_RS00680	-0.30286	lcl|NC_004557.1_cds_WP_035110659.1_117	chromosome	119563..119841	histidine kinase	_
nr1726	CTC_RS08930	-0.303281	lcl|NC_004557.1_cds_WP_011099917.1_1743	chromosome	1835382..1837121	flagellar hook-associated protein FlgK	flgK
nr1072	CTC_RS05610	-0.303854	lcl|NC_004557.1_cds_WP_011099348.1_1081	chromosome	1171194..1172429	hypothetical protein	_
nr1345	CTC_RS06995	-0.304815	lcl|NC_004557.1_cds_WP_035124851.1_1357	chromosome	1462765..1464843	AraC family transcriptional regulator	_
nr1231	CTC_RS06430	-0.305008	lcl|NC_004557.1_cds_WP_011099484.1_1243	chromosome	1343746..1344561	ribonuclease HII	_
nr1577	CTC_RS08170	-0.305023	lcl|NC_004557.1_cds_WP_011099778.1_1591	chromosome	1698805..1700502	DNA repair protein RecN	recN
nr0987	CTC_RS05175	-0.305815	lcl|NC_004557.1_cds_WP_011099277.1_995	chromosome	1097207..1100983	phosphoribosylformylglycinamidine synthase	_
nr1778	CTC_RS09200	-0.306154	lcl|NC_004557.1_cds_WP_035109384.1_1797	chromosome	1891915..1892115	hypothetical protein	_
nr2109	CTC_RS10910	-0.306348	lcl|NC_004557.1_cds_WP_011100275.1_2135	chromosome	2254724..2257306	phage tail tape measure protein	_
nr0327	CTC_RS01820	-0.307014	lcl|NC_004557.1_cds_WP_035111009.1_329	chromosome	346876..347826	magnesium chelatase	_
nr1848	CTC_RS09550	-0.307158	lcl|NC_004557.1_cds_WP_011100035.1_1867	chromosome	1974357..1976408	methyl-accepting chemotaxis protein	_
nr2165	CTC_RS11190	-0.307173	lcl|NC_004557.1_cds_WP_011100317.1_2191	chromosome	2295530..2296366	ethanolamine utilization protein EutJ	eutJ
nr2434	CTC_RS12625	-0.307209	lcl|NC_004557.1_cds_WP_011100581.1_2463	chromosome	2595481..2603997	cyclic beta 1-2 glucan synthetase	_
nr1587	CTC_RS08220	-0.307308	lcl|NC_004557.1_cds_WP_011099787.1_1601	chromosome	1709091..1709552	N utilization substance protein B homolog	nusB
nr1709	CTC_RS08845	-0.308516	lcl|NC_004557.1_cds_WP_035125069.1_1726	chromosome	1820660..1821709	hypothetical protein	_
nr1650	CTC_RS08535	-0.309058	lcl|NC_004557.1_cds_WP_035125104.1_1664	chromosome	1764611..1767172	ATPase	_
nr2282	CTC_RS14345	-0.309422	lcl|NC_004557.1_cds_WP_052040964.1_2309	chromosome	2422336..2422824	hypothetical protein	_
nr2461	CTC_RS12765	-0.309546	lcl|NC_004557.1_cds_WP_035111654.1_2490	chromosome	2635254..2635955	membrane protein	_
nr1895	CTC_RS09785	-0.309669	lcl|NC_004557.1_cds_WP_011100079.1_1914	chromosome	2025541..2026143	nickel ABC transporter ATP-binding protein	_
nr0253	CTC_RS01425	-0.309826	lcl|NC_004557.1_cds_WP_011098597.1_255	chromosome	271160..272344	germination protein A3	_
nr0429	CTC_RS02335	-0.309834	lcl|NC_004557.1_cds_WP_046656066.1_432	chromosome	455044..455826	two-component sensor histidine kinase	_
nr1827	CTC_RS09445	-0.309989	lcl|NC_004557.1_cds_WP_011100015.1_1846	chromosome	1944883..1946643	chemotaxis protein	_
nr0300	CTC_RS01680	-0.310525	lcl|NC_004557.1_cds_WP_011098645.1_302	chromosome	321139..321825	ser/threonine protein phosphatase	_
nr0093	CTC_RS00560	-0.310554	lcl|NC_004557.1_cds_WP_035110675.1_93	chromosome	98954..99388	membrane protein	_
nr0433	CTC_RS02355	-0.31132	lcl|NC_004557.1_cds_WP_035124690.1_436	chromosome	459770..463378	cell wall-binding repeat 2 family protein	_
nr1606	CTC_RS08315	-0.311648	lcl|NC_004557.1_cds_WP_011099804.1_1620	chromosome	1720905..1721336	prepilin-type N-terminal cleavage/methylation	_
nr0050	CTC_RS00325	-0.312214	lcl|NC_004557.1_cds_WP_011098427.1_50	chromosome	60963..61820	chromosome partitioning protein ParB	_
nr1894	CTC_RS09780	-0.312436	lcl|NC_004557.1_cds_WP_011100078.1_1913	chromosome	2024720..2025541	ATPase	_
nr0645	CTC_RS03455	-0.312638	lcl|NC_004557.1_cds_WP_052042362.1_651	chromosome	713469..715616	hypothetical protein	_
nr0934	CTC_RS04910	-0.312682	lcl|NC_004557.1_cds_WP_011099226.1_942	chromosome	1042424..1043833	2-hydroxy-acid oxidase	_
nr0822	CTC_RS04350	-0.313601	lcl|NC_004557.1_cds_WP_023437718.1_830	chromosome	925035..925304	spore coat protein CotJB	_
nr1568	CTC_RS08125	-0.31362	lcl|NC_004557.1_cds_WP_011099770.1_1582	chromosome	1687004..1689745	hypothetical protein	_
nr0998	CTC_RS05230	-0.314128	lcl|NC_004557.1_cds_WP_035110074.1_1006	chromosome	1111153..1112355	stage V sporulation protein R	_
nr2248	CTC_RS11610	-0.31434	lcl|NC_004557.1_cds_WP_011100403.1_2275	chromosome	2382111..2383457	sugar-binding protein	_
nr0991	CTC_RS05195	-0.315422	lcl|NC_004557.1_cds_WP_035110081.1_999	chromosome	1103511..1103780	hypothetical protein	_
nr0118	CTC_RS00685	-0.316287	lcl|NC_004557.1_cds_WP_035125466.1_118	chromosome	120086..120745	elongation factor G-binding protein	_
nr2466	CTC_RS12790	-0.316445	lcl|NC_004557.1_cds_WP_011100612.1_2495	chromosome	2639861..2640550	Crp/Fnr family transcriptional regulator	_
nr0366	CTC_RS02020	-0.316662	lcl|NC_004557.1_cds_WP_011098705.1_369	chromosome	392204..393094	LysR family transcriptional regulator	_
nr1637	CTC_RS08470	-0.317049	lcl|NC_004557.1_cds_WP_011099834.1_1651	chromosome	1747502..1748881	UDP-N-acetylmuramoyl-tripeptide--D-alanyl-D-	_
nr1264	CTC_RS06595	-0.317455	lcl|NC_004557.1_cds_WP_011099515.1_1276	chromosome	1381295..1382629	ribosomal protein S12 methylthiotransferase	rimO
nr1292	CTC_RS06735	-0.317651	lcl|NC_004557.1_cds_WP_035109853.1_1304	chromosome	1410626..1411504	GNAT family N-acetyltransferase	_
nr0743	CTC_RS03955	-0.317725	lcl|NC_004557.1_cds_WP_011099056.1_751	chromosome	840586..841221	tRNA (guanosine(46)-N7)-methyltransferase TrmB	trmB
nr0527	CTC_RS02850	-0.318193	lcl|NC_004557.1_cds_WP_035124417.1_530	chromosome	588624..588965	hypothetical protein	_
nr0969	CTC_RS05085	-0.318944	lcl|NC_004557.1_cds_WP_011099260.1_977	chromosome	1081442..1082842	aminopeptidase	_
nr0046	CTC_RS00305	-0.319146	lcl|NC_004557.1_cds_WP_011098423.1_46	chromosome	56582..58453	tRNA uridine-5-carboxymethylaminomethyl(34)	mnmG
nr0801	CTC_RS04245	-0.320143	lcl|NC_004557.1_cds_WP_011099110.1_809	chromosome	902694..903824	serine protease	_
nr2161	CTC_RS11170	-0.320462	lcl|NC_004557.1_cds_WP_011100314.1_2187	chromosome	2292796..2293887	ethanolamine utilization protein EutH	eutH
nr2150	CTC_RS11115	-0.320483	lcl|NC_004557.1_cds_WP_052042359.1_2176	chromosome	2283729..2285660	two-component sensor histidine kinase	_
nr2327	CTC_RS12025	-0.320558	lcl|NC_004557.1_cds_WP_011100480.1_2355	chromosome	2482000..2483352	spore cortex-lytic protein	_
nr1077	CTC_RS14205	-0.320648	lcl|NC_004557.1_cds_WP_011099352.1_1086	chromosome	1176776..1177561	hypothetical protein	_
nr0303	CTC_RS01695	-0.320756	lcl|NC_004557.1_cds_WP_035110983.1_305	chromosome	323610..326048	leucine--tRNA ligase	_
nr2047	CTC_RS10575	-0.321878	lcl|NC_004557.1_cds_WP_011100220.1_2072	chromosome	2191259..2192692	ribonuclease	_
nr1829	CTC_RS14310	-0.322147	lcl|NC_004557.1_cds_WP_052040989.1_1848	chromosome	1949020..1950354	GGDEF domain-containing protein	_
nr1661	CTC_RS08590	-0.323697	lcl|NC_004557.1_cds_WP_035109554.1_1675	chromosome	1775149..1777215	flagellar biosynthesis protein FlhA	flhA
nr0062	CTC_RS00385	-0.324358	lcl|NC_004557.1_cds_WP_011098436.1_62	chromosome	70012..70455	50S ribosomal protein L9	_
nr0444	CTC_RS02410	-0.324852	lcl|NC_004557.1_cds_WP_011098774.1_447	chromosome	480571..481875	propionate permease	_
nr0703	CTC_RS03750	-0.32642	lcl|NC_004557.1_cds_WP_041744711.1_710	chromosome	787454..787771	hypothetical protein	_
nr0186	CTC_RS01080	-0.326451	lcl|NC_004557.1_cds_WP_035110893.1_186	chromosome	191678..192433	SAM-dependent methyltransferase	_
nr1137	CTC_RS05960	-0.327517	lcl|NC_004557.1_cds_WP_011099404.1_1149	chromosome	1248109..1248873	MerR family transcriptional regulator	_
nr0036	CTC_RS00255	-0.327703	lcl|NC_004557.1_cds_WP_035124340.1_36	chromosome	48425..49528	DNA recombination protein RecF	recF
nr1908	CTC_RS09850	-0.328357	lcl|NC_004557.1_cds_WP_011100089.1_1927	chromosome	2043201..2045789	ABC transporter permease	_
nr0894	CTC_RS04710	-0.328638	lcl|NC_004557.1_cds_WP_011099189.1_902	chromosome	995774..996511	DNA-binding response regulator	_
nr2491	CTC_RS12915	-0.332019	lcl|NC_004557.1_cds_WP_035111609.1_2520	chromosome	2671687..2672295	hypothetical protein	_
nr2339	CTC_RS12085	-0.333308	lcl|NC_004557.1_cds_WP_035124390.1_2367	chromosome	2497131..2498033	homoserine kinase	_
nr1913	CTC_RS09875	-0.333684	lcl|NC_004557.1_cds_WP_035109264.1_1932	chromosome	2048819..2049106	hypothetical protein	_
nr0881	CTC_RS04645	-0.333902	lcl|NC_004557.1_cds_WP_052040379.1_889	chromosome	981122..983131	methyl-accepting chemotaxis protein	_
nr1092	CTC_RS05725	-0.334723	lcl|NC_004557.1_cds_WP_011099364.1_1103	chromosome	1192285..1192992	sporulation sigma factor SigE	sigE
nr0609	CTC_RS03265	-0.334773	lcl|NC_004557.1_cds_WP_011098930.1_614	chromosome	673859..676351	restriction endonuclease	_
nr2345	CTC_RS12115	-0.335022	lcl|NC_004557.1_cds_WP_011100497.1_2373	chromosome	2502494..2503282	metal ABC transporter permease	_
nr0151	CTC_RS00850	-0.335805	lcl|NC_004557.1_cds_WP_011098515.1_151	chromosome	153345..153896	stage V sporulation protein T	spoVT
nr2172	CTC_RS11225	-0.336726	lcl|NC_004557.1_cds_WP_011100323.1_2198	chromosome	2300944..2301828	ethanolamine ammonia-lyase light chain	eutC
nr1739	CTC_RS09000	-0.33675	lcl|NC_004557.1_cds_WP_035125054.1_1757	chromosome	1848647..1848937	hypothetical protein	_
nr1120	CTC_RS05875	-0.337214	lcl|NC_004557.1_cds_WP_035109971.1_1132	chromosome	1224746..1226023	O-acetylhomoserine	_
nr1710	CTC_RS08850	-0.338652	lcl|NC_004557.1_cds_WP_011099903.1_1727	chromosome	1821699..1822679	NDP-sugar dehydratase or epimerase	_
nr0232	CTC_RS01310	-0.338764	lcl|NC_004557.1_cds_WP_052040424.1_232	chromosome	246462..247214	hypothetical protein	_
nr2270	CTC_RS11720	-0.338771	lcl|NC_004557.1_cds_WP_011100425.1_2297	chromosome	2409898..2410419	translation initiation factor IF-3	_
nr2476	CTC_RS12840	-0.339634	lcl|NC_004557.1_cds_WP_011100622.1_2505	chromosome	2654686..2655294	membrane protein	_
nr2595	CTC_RS13435	-0.340776	lcl|NC_004557.1_cds_WP_011100727.1_2624	chromosome	2763122..2763643	transcription termination/antitermination	nusG
nr2596	CTC_RS13440	-0.343037	lcl|NC_004557.1_cds_WP_023439616.1_2625	chromosome	2763720..2763956	preprotein translocase subunit SecE	secE
nr2181	CTC_RS11270	-0.343533	lcl|NC_004557.1_cds_WP_011100332.1_2207	chromosome	2310305..2311417	RNA helicase	_
nr0947	CTC_RS04975	-0.343898	lcl|NC_004557.1_cds_WP_011099238.1_955	chromosome	1060627..1061187	hypothetical protein	_
nr1439	CTC_RS07480	-0.343933	lcl|NC_004557.1_cds_WP_023438383.1_1453	chromosome	1559346..1559609	polyhedral organelle formation protein	_
nr2328	CTC_RS12030	-0.344718	lcl|NC_004557.1_cds_WP_035108907.1_2356	chromosome	2483418..2486783	peptidase S8	_
nr1891	CTC_RS09765	-0.345047	lcl|NC_004557.1_cds_WP_011100075.1_1910	chromosome	2021141..2022811	ABC transporter substrate-binding protein	_
nr2288	CTC_RS11825	-0.345532	lcl|NC_004557.1_cds_WP_011100441.1_2315	chromosome	2426980..2429622	valine--tRNA ligase	_
nr0014	CTC_RS00090	-0.345845	lcl|NC_004557.1_cds_WP_011098400.1_14	chromosome	17824..19581	ATPase AAA	_
nr1585	CTC_RS08210	-0.346442	lcl|NC_004557.1_cds_WP_011099785.1_1599	chromosome	1707049..1708239	exodeoxyribonuclease VII large subunit	_
nr1069	CTC_RS05595	-0.346497	lcl|NC_004557.1_cds_WP_011099345.1_1078	chromosome	1169258..1169590	hypothetical protein	_
nr2535	CTC_RS13135	-0.34679	lcl|NC_004557.1_cds_WP_011100679.1_2564	chromosome	2717037..2718578	citrate lyase subunit alpha	citF
nr0995	CTC_RS05215	-0.347033	lcl|NC_004557.1_cds_WP_011099284.1_1003	chromosome	1106909..1107934	threonine aldolase	ltaE
nr2250	CTC_RS11620	-0.347639	lcl|NC_004557.1_cds_WP_035110321.1_2277	chromosome	2385035..2386129	glycosyl transferase	_
nr2263	CTC_RS11685	-0.347914	lcl|NC_004557.1_cds_WP_011100418.1_2290	chromosome	2402563..2404938	phenylalanine--tRNA ligase subunit beta	_
nr1704	CTC_RS08820	-0.348524	lcl|NC_004557.1_cds_WP_011099897.1_1721	chromosome	1814248..1815228	phosphonate ABC transporter ATP-binding protein	_
nr1614	CTC_RS08355	-0.348934	lcl|NC_004557.1_cds_WP_011099812.1_1628	chromosome	1728507..1729154	hypothetical protein	_
nr0666	CTC_RS03560	-0.349032	lcl|NC_004557.1_cds_WP_011098983.1_672	chromosome	740793..741527	two-component sensor histidine kinase	_
nr0369	CTC_RS02035	-0.349727	lcl|NC_004557.1_cds_WP_011098708.1_372	chromosome	396524..398716	DNA topoisomerase III	_
nr1356	CTC_RS07050	-0.350766	lcl|NC_004557.1_cds_WP_011099595.1_1368	chromosome	1481268..1481711	hypothetical protein	_
nr0031	CTC_RS00205	-0.350812	lcl|NC_004557.1_cds_WP_011098413.1_31	chromosome	37111..37623	transcriptional regulator	_
nr1229	CTC_RS06420	-0.350833	lcl|NC_004557.1_cds_WP_011099482.1_1241	chromosome	1342341..1342865	S26 family signal peptidase	lepB
nr1712	CTC_RS08860	-0.352717	lcl|NC_004557.1_cds_WP_011099905.1_1729	chromosome	1823748..1824491	spore coat polysaccharide biosynthesis protein	_
nr0528	CTC_RS02855	-0.353257	lcl|NC_004557.1_cds_WP_011098853.1_531	chromosome	589152..590360	threonine synthase	thrC
nr0016	CTC_RS00100	-0.354074	lcl|NC_004557.1_cds_WP_046655435.1_16	chromosome	19909..20178	hypothetical protein	_
nr2458	CTC_RS14355	-0.35456	lcl|NC_004557.1_cds_WP_011100604.1_2487	chromosome	2631323..2631973	hypothetical protein	_
nr2056	CTC_RS10620	-0.354914	lcl|NC_004557.1_cds_WP_011100228.1_2081	chromosome	2200555..2203413	penicillin-binding protein	_
nr2022	CTC_RS10450	-0.356055	lcl|NC_004557.1_cds_WP_011100198.1_2047	chromosome	2168123..2169178	stage II sporulation protein P	_
nr2353	CTC_RS12155	-0.356259	lcl|NC_004557.1_cds_WP_011100507.1_2381	chromosome	2510529..2512220	ATP-dependent protease LonB	lonB
nr1238	CTC_RS06465	-0.356375	lcl|NC_004557.1_cds_WP_011099491.1_1250	chromosome	1351985..1352899	elongation factor Ts	_
nr1404	CTC_RS07305	-0.357286	lcl|NC_004557.1_cds_WP_011099637.1_1418	chromosome	1531482..1532165	peptide ABC transporter ATP-binding protein	_
nr1545	CTC_RS08010	-0.357385	lcl|NC_004557.1_cds_WP_011099752.1_1559	chromosome	1668482..1670374	hypothetical protein	_
nr1757	CTC_RS09095	-0.357608	lcl|NC_004557.1_cds_WP_011099946.1_1776	chromosome	1866948..1868171	peptidase M16	_
nr0438	CTC_RS02380	-0.358584	lcl|NC_004557.1_cds_WP_011098768.1_441	chromosome	471902..473884	transglutaminase/protease	_
nr2499	CTC_RS12955	-0.359593	lcl|NC_004557.1_cds_WP_035111592.1_2528	chromosome	2679718..2679987	hypothetical protein	_
nr0508	CTC_RS02725	-0.359984	lcl|NC_004557.1_cds_WP_011098834.1_511	chromosome	563306..563947	hypothetical protein	_
nr2392	CTC_RS12405	-0.36072	lcl|NC_004557.1_cds_WP_011100542.1_2420	chromosome	2552418..2554043	molecular chaperone GroEL	groL
nr1831	CTC_RS09465	-0.360956	lcl|NC_004557.1_cds_WP_011100019.1_1850	chromosome	1952703..1953686	lactate dehydrogenase	_
nr0329	CTC_RS01830	-0.361036	lcl|NC_004557.1_cds_WP_035111190.1_331	chromosome	349100..349498	transposase	tnpA
nr0235	CTC_RS01325	-0.361493	lcl|NC_004557.1_cds_WP_035110925.1_235	chromosome	249573..250577	spore coat protein S	_
nr2523	CTC_RS13075	-0.362668	lcl|NC_004557.1_cds_WP_011100667.1_2552	chromosome	2705111..2706019	phosphate butyryltransferase	ptb
nr1725	CTC_RS08925	-0.362923	lcl|NC_004557.1_cds_WP_011099916.1_1742	chromosome	1834419..1835369	flagellar hook-associated protein 3	flgL
nr1233	CTC_RS06440	-0.363255	lcl|NC_004557.1_cds_WP_035124884.1_1245	chromosome	1345199..1346704	magnesium chelatase	_
nr0946	CTC_RS04970	-0.363598	lcl|NC_004557.1_cds_WP_035125344.1_954	chromosome	1058991..1060481	stage V sporulation protein B	spoVB
nr1256	CTC_RS06555	-0.365055	lcl|NC_004557.1_cds_WP_035109879.1_1268	chromosome	1371565..1372515	riboflavin kinase	_
nr0919	CTC_RS04835	-0.365113	lcl|NC_004557.1_cds_WP_011099214.1_927	chromosome	1027060..1027818	ABC transporter	_
nr1721	CTC_RS08905	-0.36524	lcl|NC_004557.1_cds_WP_035125065.1_1738	chromosome	1832743..1833027	hypothetical protein	_
nr0739	CTC_RS03935	-0.36878	lcl|NC_004557.1_cds_WP_011099052.1_747	chromosome	836525..837499	zinc metallohydrolase	_
nr2351	CTC_RS12145	-0.369011	lcl|NC_004557.1_cds_WP_035108888.1_2379	chromosome	2507390..2507980	YihA family ribosome biogenesis GTP-binding	_
nr1352	CTC_RS07030	-0.369139	lcl|NC_004557.1_cds_WP_011099591.1_1364	chromosome	1476572..1477453	NAD(P)-dependent oxidoreductase	_
nr1247	CTC_RS06510	-0.369737	lcl|NC_004557.1_cds_WP_011099500.1_1259	chromosome	1360643..1364926	DNA polymerase III subunit alpha	_
nr1079	CTC_RS05645	-0.371532	lcl|NC_004557.1_cds_WP_012047659.1_1088	chromosome	1179075..1179269	hypothetical protein	_
nr2508	CTC_RS13000	-0.371578	lcl|NC_004557.1_cds_WP_011100652.1_2537	chromosome	2688513..2690072	ATPase AAA	_
nr2238	CTC_RS11560	-0.372777	lcl|NC_004557.1_cds_WP_035124407.1_2265	chromosome	2369882..2371624	DNA methyltransferase	_
nr0890	CTC_RS04690	-0.373622	lcl|NC_004557.1_cds_WP_011099185.1_898	chromosome	990985..991356	hypothetical protein	_
nr1242	CTC_RS06485	-0.374991	lcl|NC_004557.1_cds_WP_011099495.1_1254	chromosome	1355395..1356192	phosphatidate cytidylyltransferase	_
nr2397	CTC_RS12430	-0.375519	lcl|NC_004557.1_cds_WP_011100546.1_2425	chromosome	2557907..2558842	8-oxoguanine DNA glycosylase	_
nr2469	CTC_RS12805	-0.375913	lcl|NC_004557.1_cds_WP_035124806.1_2498	chromosome	2643543..2647034	DNA polymerase III subunit alpha	_
nr1336	CTC_RS06950	-0.376341	lcl|NC_004557.1_cds_WP_011099576.1_1348	chromosome	1454164..1454982	ABC transporter substrate-binding protein	_
nr2289	CTC_RS11830	-0.376433	lcl|NC_004557.1_cds_WP_011100442.1_2316	chromosome	2429994..2430611	formiminotetrahydrofolate cyclodeaminase	_
nr1558	CTC_RS08075	-0.376674	lcl|NC_004557.1_cds_WP_011099764.1_1572	chromosome	1679064..1680335	portal protein	_
nr1066	CTC_RS05580	-0.376867	lcl|NC_004557.1_cds_WP_011099342.1_1075	chromosome	1165343..1165669	hypothetical protein	_
nr1189	CTC_RS06220	-0.377558	lcl|NC_004557.1_cds_WP_011099448.1_1201	chromosome	1303573..1304766	phosphopantothenoylcysteine decarboxylase	coaBC
nr0717	CTC_RS03820	-0.379983	lcl|NC_004557.1_cds_WP_011099032.1_724	chromosome	802597..805125	hypothetical protein	_
nr0071	CTC_RS00430	-0.381156	lcl|NC_004557.1_cds_WP_011098443.1_71	chromosome	78842..79600	acyl-ACP thioesterase	_
nr1207	CTC_RS06310	-0.381219	lcl|NC_004557.1_cds_WP_011099465.1_1219	chromosome	1322314..1322841	hypothetical protein	_
nr1731	CTC_RS08955	-0.381619	lcl|NC_004557.1_cds_WP_011099921.1_1748	chromosome	1840249..1840653	chemotaxis protein CheW	_
nr2470	CTC_RS12810	-0.382505	lcl|NC_004557.1_cds_WP_011100616.1_2499	chromosome	2647056..2648402	hypothetical protein	_
nr0158	CTC_RS00885	-0.383843	lcl|NC_004557.1_cds_WP_035110633.1_158	chromosome	158632..158904	dihydroorotate dehydrogenase	_
nr1708	CTC_RS08840	-0.383906	lcl|NC_004557.1_cds_WP_011099901.1_1725	chromosome	1819448..1820596	carbamoyl-phosphate synthase large chain	_
nr2436	CTC_RS12635	-0.385295	lcl|NC_004557.1_cds_WP_011100583.1_2465	chromosome	2605672..2606964	M18 family aminopeptidase	_
nr2179	CTC_RS11260	-0.385889	lcl|NC_004557.1_cds_WP_011100330.1_2205	chromosome	2307908..2309077	alcohol dehydrogenase	_
nr1018	CTC_RS05330	-0.386575	lcl|NC_004557.1_cds_WP_011099305.1_1026	chromosome	1130388..1132214	GTP-binding protein TypA	typA
nr1777	CTC_RS09195	-0.387051	lcl|NC_004557.1_cds_WP_011099966.1_1796	chromosome	1890737..1891918	germination protein KC	_
nr1724	CTC_RS08920	-0.387229	lcl|NC_004557.1_cds_WP_035109452.1_1741	chromosome	1833660..1834097	flagellar assembly protein FliW	fliW
nr1723	CTC_RS08915	-0.388138	lcl|NC_004557.1_cds_WP_035125060.1_1740	chromosome	1833454..1833666	carbon storage regulator	csrA
nr0917	CTC_RS04825	-0.388292	lcl|NC_004557.1_cds_WP_011099212.1_925	chromosome	1024881..1025945	iron ABC transporter substrate-binding protein	_
nr1944	CTC_RS10055	-0.388476	lcl|NC_004557.1_cds_WP_011100126.1_1968	chromosome	2084059..2085000	hypothetical protein	_
nr0395	CTC_RS02165	-0.388558	lcl|NC_004557.1_cds_WP_023437270.1_398	chromosome	426277..426549	hypothetical protein	_
nr0246	CTC_RS01390	-0.388937	lcl|NC_004557.1_cds_WP_011098591.1_248	chromosome	262220..263782	peptidase M23	_
nr1659	CTC_RS08580	-0.389234	lcl|NC_004557.1_cds_WP_011099855.1_1673	chromosome	1773130..1774020	chromosome partitioning ATPase	_
nr2513	CTC_RS13025	-0.389941	lcl|NC_004557.1_cds_WP_011100657.1_2542	chromosome	2693199..2693960	hypothetical protein	_
nr2028	CTC_RS10480	-0.390172	lcl|NC_004557.1_cds_WP_052042364.1_2053	chromosome	2174705..2177182	hypothetical protein	_
nr0699	CTC_RS03730	-0.39041	lcl|NC_004557.1_cds_WP_011099015.1_706	chromosome	774778..776166	surface/cell-adhesion	_
nr2394	CTC_RS12415	-0.393166	lcl|NC_004557.1_cds_WP_011100543.1_2422	chromosome	2554683..2555321	hypothetical protein	_
nr0330	CTC_RS01840	-0.393192	lcl|NC_004557.1_cds_WP_035111011.1_333	chromosome	350732..352954	hypothetical protein	_
nr2514	CTC_RS13030	-0.393233	lcl|NC_004557.1_cds_WP_011100658.1_2543	chromosome	2693957..2694808	hypothetical protein	_
nr2281	CTC_RS11790	-0.393769	lcl|NC_004557.1_cds_WP_011100435.1_2308	chromosome	2421607..2422251	single-stranded DNA-binding protein	_
nr0942	CTC_RS04950	-0.39378	lcl|NC_004557.1_cds_WP_052042387.1_950	chromosome	1052170..1054176	hypothetical protein	_
nr1022	CTC_RS05350	-0.39407	lcl|NC_004557.1_cds_WP_011099309.1_1030	chromosome	1135167..1135796	uridine kinase	udk
nr2534	CTC_RS13130	-0.395255	lcl|NC_004557.1_cds_WP_035111538.1_2563	chromosome	2715874..2716917	[citrate (pro-3S)-lyase] ligase	citC
nr0521	CTC_RS02820	-0.395259	lcl|NC_004557.1_cds_WP_011098846.1_524	chromosome	580132..581328	argininosuccinate synthase	_
nr2223	CTC_RS11485	-0.395686	lcl|NC_004557.1_cds_WP_011100378.1_2250	chromosome	2354847..2355662	hypothetical protein	_
nr1478	CTC_RS07670	-0.396053	lcl|NC_004557.1_cds_WP_011099693.1_1492	chromosome	1598678..1599271	hypothetical protein	_
nr1261	CTC_RS06580	-0.396408	lcl|NC_004557.1_cds_WP_011099511.1_1273	chromosome	1376844..1378049	aspartate kinase	dapG
nr2162	CTC_RS11175	-0.397021	lcl|NC_004557.1_cds_WP_035109069.1_2188	chromosome	2293929..2294471	ethanolamine utilization protein	_
nr0988	CTC_RS05180	-0.397411	lcl|NC_004557.1_cds_WP_011099278.1_996	chromosome	1101063..1101674	DNA-3-methyladenine glycosylase	_
nr1436	CTC_RS07465	-0.398901	lcl|NC_004557.1_cds_WP_011099659.1_1450	chromosome	1556308..1557906	acetaldehyde dehydrogenase (acetylating)	_
nr0897	CTC_RS04725	-0.399124	lcl|NC_004557.1_cds_WP_011099192.1_905	chromosome	1000265..1000999	membrane protein	_
nr1103	CTC_RS05780	-0.400173	lcl|NC_004557.1_cds_WP_011099374.1_1114	chromosome	1202609..1203925	ribosome biogenesis GTPase Der	der
nr0701	CTC_RS03740	-0.401297	lcl|NC_004557.1_cds_WP_011099017.1_708	chromosome	781883..786418	surface/cell-adhesion protein	_
nr0047	CTC_RS00310	-0.402559	lcl|NC_004557.1_cds_WP_011098424.1_47	chromosome	58475..59194	ribosomal RNA small subunit methyltransferase G	rsmG
nr0177	CTC_RS01035	-0.404701	lcl|NC_004557.1_cds_WP_011098536.1_177	chromosome	185198..186613	decarboxylase	_
nr0802	CTC_RS04250	-0.406115	lcl|NC_004557.1_cds_WP_011099111.1_810	chromosome	903838..905022	hypothetical protein	_
nr0507	CTC_RS02720	-0.406872	lcl|NC_004557.1_cds_WP_035111164.1_510	chromosome	562775..563215	hypothetical protein	_
nr2206	CTC_RS11395	-0.406901	lcl|NC_004557.1_cds_WP_011100359.1_2232	chromosome	2334417..2335010	Holliday junction branch migration protein RuvA	ruvA
nr0159	CTC_RS00890	-0.407027	lcl|NC_004557.1_cds_WP_011098519.1_159	chromosome	158961..159371	RNA-binding protein S1	_
nr1567	CTC_RS08120	-0.407681	lcl|NC_004557.1_cds_WP_035125131.1_1581	chromosome	1686429..1686695	hypothetical protein	_
nr1428	CTC_RS07425	-0.407758	lcl|NC_004557.1_cds_WP_011099653.1_1442	chromosome	1549313..1549768	hypothetical protein	_
nr2166	CTC_RS11195	-0.408497	lcl|NC_004557.1_cds_WP_035110334.1_2192	chromosome	2296378..2297013	propanediol utilization protein	_
nr0944	CTC_RS04960	-0.40857	lcl|NC_004557.1_cds_WP_011099235.1_952	chromosome	1056371..1057333	hypothetical protein	_
nr0700	CTC_RS03735	-0.408577	lcl|NC_004557.1_cds_WP_041744710.1_707	chromosome	776159..781825	hypothetical protein	_
nr1443	CTC_RS07500	-0.409835	lcl|NC_004557.1_cds_WP_011099664.1_1457	chromosome	1561429..1561872	lysine-sensitive aspartokinase III	_
nr1615	CTC_RS08360	-0.411261	lcl|NC_004557.1_cds_WP_011099813.1_1629	chromosome	1729341..1730264	phytase	_
nr0436	CTC_RS02370	-0.412722	lcl|NC_004557.1_cds_WP_011098766.1_439	chromosome	469186..469884	hypothetical protein	_
nr0972	CTC_RS05100	-0.412798	lcl|NC_004557.1_cds_WP_011099263.1_980	chromosome	1084725..1085048	hypothetical protein	_
nr2471	CTC_RS12815	-0.41289	lcl|NC_004557.1_cds_WP_011100617.1_2500	chromosome	2648406..2649362	sporulation protein	whiA
nr0231	CTC_RS01305	-0.413953	lcl|NC_004557.1_cds_WP_011098580.1_231	chromosome	245444..246469	spore coat protein	_
nr0178	CTC_RS01040	-0.414095	lcl|NC_004557.1_cds_WP_011098537.1_178	chromosome	186642..187328	thymidylate kinase	_
nr2290	CTC_RS11835	-0.414646	lcl|NC_004557.1_cds_WP_011100443.1_2317	chromosome	2430642..2432321	formate--tetrahydrofolate ligase	_
nr2537	CTC_RS13145	-0.415095	lcl|NC_004557.1_cds_WP_035111535.1_2566	chromosome	2719541..2719804	citrate lyase ACP	citD
nr1020	CTC_RS05340	-0.416354	lcl|NC_004557.1_cds_WP_011099307.1_1028	chromosome	1133269..1133916	O-methyltransferase	_
nr2169	CTC_RS11210	-0.418004	lcl|NC_004557.1_cds_WP_011100320.1_2195	chromosome	2298235..2299707	acetaldehyde dehydrogenase (acetylating)	_
nr0870	CTC_RS04590	-0.421917	lcl|NC_004557.1_cds_WP_035125363.1_878	chromosome	969630..971354	ABC transporter	_
nr1084	CTC_RS14210	-0.422121	lcl|NC_004557.1_cds_WP_011099356.1_1094	chromosome	1182597..1183403	hypothetical protein	_
nr1019	CTC_RS05335	-0.422933	lcl|NC_004557.1_cds_WP_011099306.1_1027	chromosome	1132232..1133251	cell division protein YceG	mltG
nr1658	CTC_RS08575	-0.423616	lcl|NC_004557.1_cds_WP_011099854.1_1672	chromosome	1772447..1773121	flagellar protein	_
nr0566	CTC_RS03045	-0.42409	lcl|NC_004557.1_cds_WP_035124430.1_569	chromosome	633447..635615	hypothetical protein	_
nr1601	CTC_RS08290	-0.424995	lcl|NC_004557.1_cds_WP_011099799.1_1615	chromosome	1718119..1718622	shikimate kinase	_
nr0045	CTC_RS00300	-0.425787	lcl|NC_004557.1_cds_WP_011098422.1_45	chromosome	55193..56572	tRNA uridine-5-carboxymethylaminomethyl(34)	mnmE
nr0133	CTC_RS00760	-0.426296	lcl|NC_004557.1_cds_WP_011098499.1_133	chromosome	133569..134684	hypothetical protein	_
nr0259	CTC_RS01455	-0.427649	lcl|NC_004557.1_cds_WP_035124491.1_261	chromosome	278023..278445	hypothetical protein	_
nr0889	CTC_RS04685	-0.429235	lcl|NC_004557.1_cds_WP_035110502.1_897	chromosome	990510..990803	ECF subfamily RNA polymerase sigma-24 subunit	_
nr0134	CTC_RS00765	-0.429723	lcl|NC_004557.1_cds_WP_011098500.1_134	chromosome	134764..135708	TIGR01212 family radical SAM protein	_
nr1021	CTC_RS05345	-0.42985	lcl|NC_004557.1_cds_WP_011099308.1_1029	chromosome	1133919..1135136	peptidase U32	_
nr1892	CTC_RS09770	-0.433174	lcl|NC_004557.1_cds_WP_035109282.1_1911	chromosome	2022901..2023878	ABC transporter permease	_
nr1237	CTC_RS06460	-0.434448	lcl|NC_004557.1_cds_WP_011099490.1_1249	chromosome	1351198..1351899	30S ribosomal protein S2	rpsB
nr1227	CTC_RS06410	-0.434453	lcl|NC_004557.1_cds_WP_011099480.1_1239	chromosome	1341095..1341814	tRNA (guanosine(37)-N1)-methyltransferase TrmD	trmD
nr1672	CTC_RS08655	-0.434602	lcl|NC_004557.1_cds_WP_011099868.1_1688	chromosome	1786464..1786901	flagellar export protein FliJ	fliJ
nr0277	CTC_RS01545	-0.434741	lcl|NC_004557.1_cds_WP_035110968.1_279	chromosome	293150..294298	UDP-N-acetylglucosamine 2-epimerase	wecB
nr1727	CTC_RS08935	-0.436805	lcl|NC_004557.1_cds_WP_011099918.1_1744	chromosome	1837154..1837561	flagellar protein FlgN	_
nr0540	CTC_RS02915	-0.437503	lcl|NC_004557.1_cds_WP_011098864.1_543	chromosome	605332..606534	amidohydrolase	_
nr1441	CTC_RS07490	-0.437659	lcl|NC_004557.1_cds_WP_035125181.1_1455	chromosome	1559924..1560772	ethanolamine utilization protein EutJ	eutJ
nr2255	CTC_RS11645	-0.438095	lcl|NC_004557.1_cds_WP_011100410.1_2282	chromosome	2390784..2392625	nucleoside-diphosphate sugar epimerase	_
nr2205	CTC_RS11390	-0.438451	lcl|NC_004557.1_cds_WP_035109038.1_2231	chromosome	2333375..2334403	Holliday junction branch migration DNA helicase	ruvB
nr2532	CTC_RS13120	-0.438744	lcl|NC_004557.1_cds_WP_011100676.1_2561	chromosome	2714432..2715343	triphosphoribosyl-dephospho-CoA synthase CitG	citG
nr0132	CTC_RS00755	-0.440002	lcl|NC_004557.1_cds_WP_011098498.1_132	chromosome	132395..133444	transporter	_
nr1451	CTC_RS07540	-0.440474	lcl|NC_004557.1_cds_WP_023438393.1_1465	chromosome	1568461..1569291	transcriptional regulator	_
nr2335	CTC_RS12065	-0.440621	lcl|NC_004557.1_cds_WP_011100488.1_2363	chromosome	2493120..2493731	hypothetical protein	safA
nr2177	CTC_RS11250	-0.441269	lcl|NC_004557.1_cds_WP_011100328.1_2203	chromosome	2306922..2307356	ethanolamine utilization protein EutP	_
nr1405	CTC_RS07310	-0.443143	lcl|NC_004557.1_cds_WP_011099638.1_1419	chromosome	1532289..1533542	two-component sensor histidine kinase	_
nr1357	CTC_RS07055	-0.443207	lcl|NC_004557.1_cds_WP_011099596.1_1369	chromosome	1481814..1482647	EamA family transporter	_
nr0238	CTC_RS01340	-0.443955	lcl|NC_004557.1_cds_WP_011098587.1_238	chromosome	253525..254604	ABC transporter	_
nr1603	CTC_RS08300	-0.445749	lcl|NC_004557.1_cds_WP_011099801.1_1617	chromosome	1719075..1719530	hypothetical protein	_
nr1293	CTC_RS06740	-0.447407	lcl|NC_004557.1_cds_WP_035124866.1_1305	chromosome	1411596..1412651	spore coat protein	_
nr2170	CTC_RS11215	-0.447617	lcl|NC_004557.1_cds_WP_011100321.1_2196	chromosome	2299722..2300255	carbon dioxide concentrating mechanism protein	_
nr1586	CTC_RS08215	-0.448001	lcl|NC_004557.1_cds_WP_035109615.1_1600	chromosome	1708239..1709075	bifunctional 5,10-methylene-tetrahydrofolate	_
nr2515	CTC_RS13035	-0.449433	lcl|NC_004557.1_cds_WP_011100659.1_2544	chromosome	2694814..2696133	coproporphyrinogen III oxidase	_
nr0006	CTC_RS00050	-0.451928	lcl|NC_004557.1_cds_WP_035111922.1_6	chromosome	11758..11946	hypothetical protein	_
nr1893	CTC_RS09775	-0.452633	lcl|NC_004557.1_cds_WP_011100077.1_1912	chromosome	2023871..2024707	peptide ABC transporter permease	_
nr0869	CTC_RS04585	-0.454552	lcl|NC_004557.1_cds_WP_035125364.1_877	chromosome	967874..969628	ABC transporter permease	_
nr0698	CTC_RS14150	-0.455425	lcl|NC_004557.1_cds_WP_052040402.1_705	chromosome	770298..774542	hypothetical protein	_
nr0584	CTC_RS03140	-0.45554	lcl|NC_004557.1_cds_WP_046655911.1_588	chromosome	650846..651709	hypothetical protein	_
nr0595	CTC_RS03195	-0.455852	lcl|NC_004557.1_cds_WP_011098917.1_600	chromosome	660603..661634	transcriptional regulator	_
nr2160	CTC_RS11165	-0.457114	lcl|NC_004557.1_cds_WP_011100313.1_2186	chromosome	2292317..2292781	ethanolamine utilization protein EutQ	_
nr1121	CTC_RS14215	-0.457465	lcl|NC_004557.1_cds_WP_011099390.1_1133	chromosome	1226392..1226925	hypothetical protein	_
nr0923	CTC_RS04855	-0.457774	lcl|NC_004557.1_cds_WP_035125403.1_931	chromosome	1029104..1031137	thioredoxin	_
nr0287	CTC_RS01615	-0.458181	lcl|NC_004557.1_cds_WP_011098633.1_289	chromosome	303526..304701	S-adenosylmethionine synthase	_
nr2291	CTC_RS11840	-0.459452	lcl|NC_004557.1_cds_WP_011100444.1_2318	chromosome	2432370..2433263	glutamate formiminotransferase	ftcD
nr0542	CTC_RS02925	-0.46053	lcl|NC_004557.1_cds_WP_011098866.1_545	chromosome	607768..609333	transporter	_
nr1660	CTC_RS08585	-0.460637	lcl|NC_004557.1_cds_WP_011099856.1_1674	chromosome	1774014..1775147	flagellar biosynthesis regulator FlhF	flhF
nr2539	CTC_RS13155	-0.462014	lcl|NC_004557.1_cds_WP_035111762.1_2568	chromosome	2720452..2721294	fumarate hydratase	_
nr0239	CTC_RS01350	-0.462562	lcl|NC_004557.1_cds_WP_035111177.1_240	chromosome	255899..256828	PTS sugar transporter subunit IIC	_
nr2533	CTC_RS13125	-0.464977	lcl|NC_004557.1_cds_WP_011100677.1_2562	chromosome	2715360..2715872	holo-ACP synthase CitX	citX
nr0556	CTC_RS02995	-0.465557	lcl|NC_004557.1_cds_WP_035110736.1_559	chromosome	622335..623777	two-component sensor histidine kinase	_
nr1435	CTC_RS07460	-0.466882	lcl|NC_004557.1_cds_WP_011099658.1_1449	chromosome	1555658..1556308	propanediol utilization phosphotransacylase	_
nr0439	CTC_RS02385	-0.466934	lcl|NC_004557.1_cds_WP_035124693.1_442	chromosome	474168..474449	hypothetical protein	_
nr1707	CTC_RS08835	-0.467199	lcl|NC_004557.1_cds_WP_011099900.1_1724	chromosome	1817379..1819424	sulfatase	_
nr1174	CTC_RS06145	-0.467895	lcl|NC_004557.1_cds_WP_011099437.1_1186	chromosome	1291140..1291889	transposase	_
nr1169	CTC_RS06120	-0.470529	lcl|NC_004557.1_cds_WP_011099433.1_1181	chromosome	1285902..1287380	N-acetylmuramoyl-L-alanine amidase	_
nr0258	CTC_RS01450	-0.471411	lcl|NC_004557.1_cds_WP_011098602.1_260	chromosome	277022..278002	tRNA 4-thiouridine(8) synthase ThiI	_
nr1128	CTC_RS05915	-0.471531	lcl|NC_004557.1_cds_WP_035124901.1_1140	chromosome	1238697..1240334	peptidase M20	_
nr0154	CTC_RS00865	-0.471758	lcl|NC_004557.1_cds_WP_035110641.1_154	chromosome	157135..157410	DNA-binding protein	_
nr1172	CTC_RS06135	-0.47186	lcl|NC_004557.1_cds_WP_011099436.1_1184	chromosome	1289376..1290731	[cytidine(C)-cytidine(C)-adenosine (A)]-adding	_
nr2475	CTC_RS12835	-0.472511	lcl|NC_004557.1_cds_WP_011100621.1_2504	chromosome	2652793..2654661	UvrABC system protein C	uvrC
nr1440	CTC_RS07485	-0.472612	lcl|NC_004557.1_cds_WP_023438384.1_1454	chromosome	1559606..1559908	microcompartments protein	_
nr1767	CTC_RS09145	-0.472653	lcl|NC_004557.1_cds_WP_011099956.1_1786	chromosome	1876451..1879330	DNA topoisomerase IV subunit A	_
nr2269	CTC_RS11715	-0.473212	lcl|NC_004557.1_cds_WP_023439268.1_2296	chromosome	2409662..2409859	50S ribosomal protein L35	rpmI
nr2203	CTC_RS11380	-0.473758	lcl|NC_004557.1_cds_WP_011100356.1_2229	chromosome	2331138..2332268	tRNA guanosine(34) transglycosylase Tgt	tgt
nr2174	CTC_RS11235	-0.475986	lcl|NC_004557.1_cds_WP_011100325.1_2200	chromosome	2303249..2304682	ethanolamine ammonia-lyase	eutA
nr2340	CTC_RS12090	-0.476198	lcl|NC_004557.1_cds_WP_035124391.1_2368	chromosome	2498043..2499527	threonine synthase	_
nr2167	CTC_RS11200	-0.476304	lcl|NC_004557.1_cds_WP_035109064.1_2193	chromosome	2297032..2297793	cobalamin adenosyltransferase	_
nr0067	CTC_RS00410	-0.477757	lcl|NC_004557.1_cds_WP_035110692.1_67	chromosome	76027..76242	pyruvate kinase	_
nr1259	CTC_RS06570	-0.478396	lcl|NC_004557.1_cds_WP_035124871.1_1271	chromosome	1375177..1376475	peptidase M16	_
nr1604	CTC_RS08305	-0.479176	lcl|NC_004557.1_cds_WP_011099802.1_1618	chromosome	1719542..1720303	hypothetical protein	_
nr1438	CTC_RS07475	-0.483142	lcl|NC_004557.1_cds_WP_035125182.1_1452	chromosome	1558661..1559311	ethanolamine utilization protein EutQ	_
nr0547	CTC_RS02950	-0.486452	lcl|NC_004557.1_cds_WP_011098871.1_550	chromosome	613424..614062	lactate utilization protein	_
nr0092	CTC_RS00555	-0.487696	lcl|NC_004557.1_cds_WP_011098463.1_92	chromosome	97682..98875	peptidase	_
nr1493	CTC_RS07745	-0.488523	lcl|NC_004557.1_cds_WP_035125161.1_1507	chromosome	1614004..1615878	molecular chaperone HtpG	htpG
nr0833	CTC_RS04405	-0.491455	lcl|NC_004557.1_cds_WP_035110518.1_841	chromosome	934564..934752	peptidase T4	_
nr2035	CTC_RS10515	-0.49284	lcl|NC_004557.1_cds_WP_011100209.1_2060	chromosome	2182591..2183157	DNA-binding protein	_
nr1444	CTC_RS07505	-0.493186	lcl|NC_004557.1_cds_WP_011099665.1_1458	chromosome	1561869..1562222	propanediol utilization protein PduU	_
nr2204	CTC_RS11385	-0.49578	lcl|NC_004557.1_cds_WP_035109039.1_2230	chromosome	2332315..2333340	tRNA preQ1(34) S-adenosylmethionine	queA
nr2536	CTC_RS13140	-0.495988	lcl|NC_004557.1_cds_WP_035111536.1_2565	chromosome	2718628..2719503	citrate lyase	_
nr1743	CTC_RS09020	-0.4964	lcl|NC_004557.1_cds_WP_035110378.1_1761	chromosome	1851264..1854785	pyruvate:ferredoxin (flavodoxin) oxidoreductase	nifJ
nr1905	CTC_RS09835	-0.496755	lcl|NC_004557.1_cds_WP_035109271.1_1924	chromosome	2036218..2037690	reverse transcriptase	_
nr2337	CTC_RS12075	-0.49766	lcl|NC_004557.1_cds_WP_011100490.1_2365	chromosome	2494493..2495785	homoserine dehydrogenase	_
nr1654	CTC_RS08555	-0.500764	lcl|NC_004557.1_cds_WP_011099851.1_1668	chromosome	1770258..1771040	flagellar basal body rod protein FlgG	flgG
nr2023	CTC_RS10455	-0.507337	lcl|NC_004557.1_cds_WP_011100199.1_2048	chromosome	2169242..2170291	stage II sporulation protein P	_
nr2164	CTC_RS11185	-0.507987	lcl|NC_004557.1_cds_WP_035109066.1_2190	chromosome	2294797..2295528	hypothetical protein	_
nr0435	CTC_RS02365	-0.508185	lcl|NC_004557.1_cds_WP_011098765.1_438	chromosome	464179..468183	hypothetical protein	_
nr0368	CTC_RS02030	-0.509494	lcl|NC_004557.1_cds_WP_035111042.1_371	chromosome	394803..396311	hypothetical protein	_
nr2336	CTC_RS12070	-0.514484	lcl|NC_004557.1_cds_WP_035108902.1_2364	chromosome	2493799..2494296	phosphodiesterase	_
nr2027	CTC_RS10475	-0.514561	lcl|NC_004557.1_cds_WP_011100202.1_2052	chromosome	2172868..2174544	integral membrane protein comE	_
nr0932	CTC_RS04900	-0.515047	lcl|NC_004557.1_cds_WP_011099224.1_940	chromosome	1040392..1041180	electron transfer flavoprotein subunit beta	_
nr2474	CTC_RS12830	-0.519632	lcl|NC_004557.1_cds_WP_011100620.1_2503	chromosome	2651725..2652648	UDP-N-acetylenolpyruvoylglucosamine reductase	murB
nr1226	CTC_RS06405	-0.519901	lcl|NC_004557.1_cds_WP_035124887.1_1238	chromosome	1340616..1341110	ribosome maturation factor RimM	rimM
nr0551	CTC_RS02970	-0.524953	lcl|NC_004557.1_cds_WP_023437423.1_554	chromosome	617375..617863	lipoprotein	_
nr0550	CTC_RS02965	-0.525654	lcl|NC_004557.1_cds_WP_011098874.1_553	chromosome	615934..617346	alginate regulatory protein	_
nr1073	CTC_RS05615	-0.527826	lcl|NC_004557.1_cds_WP_011099349.1_1082	chromosome	1172442..1174334	hypothetical protein	_
nr1170	CTC_RS06125	-0.528788	lcl|NC_004557.1_cds_WP_035109946.1_1182	chromosome	1287420..1287980	phosphohydrolase	_
nr1607	CTC_RS08320	-0.528879	lcl|NC_004557.1_cds_WP_011099805.1_1621	chromosome	1721320..1721769	prepilin-type N-terminal cleavage/methylation	_
nr1211	CTC_RS06330	-0.529227	lcl|NC_004557.1_cds_WP_035109908.1_1223	chromosome	1326361..1327359	phosphate acetyltransferase	pta
nr1023	CTC_RS05355	-0.534137	lcl|NC_004557.1_cds_WP_052040372.1_1031	chromosome	1135881..1137494	hypothetical protein	_
nr1213	CTC_RS06340	-0.53953	lcl|NC_004557.1_cds_WP_023438124.1_1225	chromosome	1328693..1329196	nucleic acid-binding protein	_
nr0445	CTC_RS02415	-0.540134	lcl|NC_004557.1_cds_WP_011098775.1_448	chromosome	481986..483125	acyl-CoA dehydrogenase	_
nr2457	CTC_RS12740	-0.545282	lcl|NC_004557.1_cds_WP_035111656.1_2486	chromosome	2630599..2631234	biliverdin-producing heme oxygenase	_
nr2500	CTC_RS12960	-0.546582	lcl|NC_004557.1_cds_WP_011100644.1_2529	chromosome	2680025..2681389	aldehyde dehydrogenase	_
nr1442	CTC_RS07495	-0.547008	lcl|NC_004557.1_cds_WP_011099663.1_1456	chromosome	1560754..1561422	hypothetical protein	_
nr1656	CTC_RS08565	-0.550439	lcl|NC_004557.1_cds_WP_011099852.1_1670	chromosome	1771240..1771701	hypothetical protein	_
nr1199	CTC_RS06270	-0.550993	lcl|NC_004557.1_cds_WP_011099458.1_1211	chromosome	1315038..1315691	ribulose-phosphate 3-epimerase	rpe
nr1147	CTC_RS06010	-0.552608	lcl|NC_004557.1_cds_WP_023438053.1_1159	chromosome	1258012..1259712	NADH oxidase	_
nr1127	CTC_RS05910	-0.554759	lcl|NC_004557.1_cds_WP_011099395.1_1139	chromosome	1234853..1238380	pyruvate:ferredoxin (flavodoxin) oxidoreductase	nifJ
nr1230	CTC_RS06425	-0.557031	lcl|NC_004557.1_cds_WP_035109896.1_1242	chromosome	1342886..1343731	ribosome biogenesis GTPase YlqF	ylqF
nr0549	CTC_RS02960	-0.55706	lcl|NC_004557.1_cds_WP_035124469.1_552	chromosome	614765..615895	hypothetical protein	_
nr0933	CTC_RS04905	-0.557737	lcl|NC_004557.1_cds_WP_011099225.1_941	chromosome	1041206..1042405	electron transfer flavoprotein subunit alpha	_
nr0896	CTC_RS04720	-0.558169	lcl|NC_004557.1_cds_WP_011099191.1_904	chromosome	999210..1000142	glycyl-radical enzyme activating protein	_
nr2273	CTC_RS11735	-0.559994	lcl|NC_004557.1_cds_WP_035124387.1_2300	chromosome	2413847..2414548	hypothetical protein	_
nr0030	CTC_RS00200	-0.561992	lcl|NC_004557.1_cds_WP_011098412.1_30	chromosome	34405..37068	membrane protein	_
nr2407	CTC_RS12480	-0.562994	lcl|NC_004557.1_cds_WP_035124769.1_2435	chromosome	2568433..2570346	thiamine ABC transporter substrate-binding	_
nr1239	CTC_RS06470	-0.568096	lcl|NC_004557.1_cds_WP_011099492.1_1251	chromosome	1353050..1353763	UMP kinase	_
nr1260	CTC_RS06575	-0.571322	lcl|NC_004557.1_cds_WP_023438174.1_1272	chromosome	1376552..1376827	YlmC/YmxH family sporulation protein	_
nr1093	CTC_RS05730	-0.572893	lcl|NC_004557.1_cds_WP_023438007.1_1104	chromosome	1193066..1193839	sporulation sigma factor SigG	sigG
nr1119	CTC_RS05870	-0.579624	lcl|NC_004557.1_cds_WP_011099388.1_1131	chromosome	1223807..1224727	homoserine O-succinyltransferase	metA
nr0376	CTC_RS02070	-0.583251	lcl|NC_004557.1_cds_WP_011098714.1_379	chromosome	403813..404451	glutamate racemase	_
nr1785	CTC_RS09235	-0.588793	lcl|NC_004557.1_cds_WP_011099973.1_1804	chromosome	1898736..1899299	DNA-directed RNA polymerase sigma-70 factor	_
nr2495	CTC_RS12935	-0.590745	lcl|NC_004557.1_cds_WP_011100640.1_2524	chromosome	2674919..2675374	ligand-binding protein SH3	_
nr1655	CTC_RS08560	-0.590841	lcl|NC_004557.1_cds_WP_035109565.1_1669	chromosome	1771037..1771303	hypothetical protein	_
nr0924	CTC_RS04860	-0.592599	lcl|NC_004557.1_cds_WP_011099217.1_932	chromosome	1031452..1033143	arginine--tRNA ligase	_
nr0854	CTC_RS04510	-0.594384	lcl|NC_004557.1_cds_WP_011099154.1_862	chromosome	952968..953990	spore photoproduct lyase	splB
nr1437	CTC_RS07470	-0.596523	lcl|NC_004557.1_cds_WP_011099660.1_1451	chromosome	1557941..1558630	carbon dioxide concentrating mechanism protein	_
nr2024	CTC_RS10460	-0.602506	lcl|NC_004557.1_cds_WP_011100200.1_2049	chromosome	2170342..2171313	GPR endopeptidase	_
nr1674	CTC_RS08665	-0.602536	lcl|NC_004557.1_cds_WP_035109532.1_1690	chromosome	1788279..1789061	hypothetical protein	_
nr1262	CTC_RS06585	-0.603496	lcl|NC_004557.1_cds_WP_035109874.1_1274	chromosome	1378111..1378788	Clp protease	_
nr0490	CTC_RS02640	-0.611066	lcl|NC_004557.1_cds_WP_011098816.1_493	chromosome	539779..540177	hypothetical protein	_
nr1200	CTC_RS06275	-0.612626	lcl|NC_004557.1_cds_WP_011099459.1_1212	chromosome	1315688..1316329	thiamine pyrophosphokinase	_
nr0328	CTC_RS01825	-0.617051	lcl|NC_004557.1_cds_WP_011098670.1_330	chromosome	347823..348983	hypothetical protein	_
nr1596	CTC_RS08265	-0.617756	lcl|NC_004557.1_cds_WP_035110392.1_1610	chromosome	1714298..1715206	stage III sporulation protein AA	spoIIIAA
nr1766	CTC_RS09140	-0.629444	lcl|NC_004557.1_cds_WP_011099955.1_1785	chromosome	1875291..1876328	signaling protein	_
nr0532	CTC_RS02875	-0.633331	lcl|NC_004557.1_cds_WP_023437405.1_535	chromosome	592947..593177	redox-active disulfide protein	_
nr1618	CTC_RS08375	-0.638162	lcl|NC_004557.1_cds_WP_035109593.1_1632	chromosome	1732758..1733291	bifunctional pyr operon transcriptional	pyrR
nr2283	CTC_RS11800	-0.638896	lcl|NC_004557.1_cds_WP_035108949.1_2310	chromosome	2422893..2423639	polysaccharide deacetylase family sporulation	pdaB
nr1608	CTC_RS08325	-0.644989	lcl|NC_004557.1_cds_WP_035109599.1_1622	chromosome	1721777..1722166	prepilin-type N-terminal cleavage/methylation	_
nr0447	CTC_RS02425	-0.645852	lcl|NC_004557.1_cds_WP_011098777.1_450	chromosome	484749..485525	crotonase	_
nr1584	CTC_RS08205	-0.649418	lcl|NC_004557.1_cds_WP_035109619.1_1598	chromosome	1706731..1706955	exodeoxyribonuclease VII small subunit	_
nr0541	CTC_RS02920	-0.649861	lcl|NC_004557.1_cds_WP_011098865.1_544	chromosome	606488..607696	amidohydrolase	_
nr2501	CTC_RS12965	-0.658972	lcl|NC_004557.1_cds_WP_011100645.1_2530	chromosome	2681503..2682450	carbamate kinase	arcC
nr1212	CTC_RS06335	-0.662599	lcl|NC_004557.1_cds_WP_011099470.1_1224	chromosome	1327414..1328616	acetate kinase	_
nr2163	CTC_RS11180	-0.663479	lcl|NC_004557.1_cds_WP_035109067.1_2189	chromosome	2294495..2294764	ethanolamine utilization protein EutN	_
nr2019	CTC_RS10435	-0.665521	lcl|NC_004557.1_cds_WP_011100195.1_2044	chromosome	2164602..2165750	coproporphyrinogen III oxidase	_
nr1272	CTC_RS06635	-0.672602	lcl|NC_004557.1_cds_WP_011099522.1_1284	chromosome	1389517..1390710	aspartate aminotransferase	_
nr0066	CTC_RS00405	-0.677547	lcl|NC_004557.1_cds_WP_035110693.1_66	chromosome	75563..76000	hypothetical protein	_
nr1503	CTC_RS07795	-0.677809	lcl|NC_004557.1_cds_WP_011099715.1_1517	chromosome	1625990..1627435	RNA helicase	_
nr0285	CTC_RS01585	-0.693012	lcl|NC_004557.1_cds_WP_011098631.1_287	chromosome	301269..301826	spore protease YyaC	yyaC
nr0548	CTC_RS02955	-0.696224	lcl|NC_004557.1_cds_WP_011098872.1_551	chromosome	614184..614645	superoxide dismutase (Cu-Zn)	_
nr1427	CTC_RS07420	-0.704596	lcl|NC_004557.1_cds_WP_011099652.1_1441	chromosome	1548735..1549283	hypothetical protein	_
nr1819	CTC_RS09405	-0.712603	lcl|NC_004557.1_cds_WP_035125042.1_1838	chromosome	1936908..1937501	GNAT family N-acetyltransferase	_
nr1605	CTC_RS08310	-0.716157	lcl|NC_004557.1_cds_WP_011099803.1_1619	chromosome	1720456..1720908	prepilin-type N-terminal cleavage/methylation	_
nr2348	CTC_RS12130	-0.733892	lcl|NC_004557.1_cds_WP_011100501.1_2376	chromosome	2505367..2505714	hypothetical protein	_
nr0215	CTC_RS01225	-0.752066	lcl|NC_004557.1_cds_WP_023437083.1_215	chromosome	221802..221993	ferredoxin	_
nr2442	CTC_RS12665	-0.758531	lcl|NC_004557.1_cds_WP_011100589.1_2471	chromosome	2615397..2616572	malate dehydrogenase	_
nr0446	CTC_RS02420	-0.773781	lcl|NC_004557.1_cds_WP_011098776.1_449	chromosome	483159..484706	CoA-transferase	_
nr1241	CTC_RS06480	-0.799042	lcl|NC_004557.1_cds_WP_011099494.1_1253	chromosome	1354391..1355158	isoprenyl transferase	_
nr0206	CTC_RS01180	-0.819608	lcl|NC_004557.1_cds_WP_035111169.1_206	chromosome	213502..214269	hydrolase TatD	_
nr0144	CTC_RS00815	-0.838063	lcl|NC_004557.1_cds_WP_035110644.1_144	chromosome	143935..144891	ribose-phosphate pyrophosphokinase	_
nr1617	CTC_RS08370	-0.847364	lcl|NC_004557.1_cds_WP_035109594.1_1631	chromosome	1731350..1732678	uracil permease	uraA
nr1240	CTC_RS06475	-0.872935	lcl|NC_004557.1_cds_WP_011099493.1_1252	chromosome	1353778..1354329	ribosome-recycling factor	frr
nr0143	CTC_RS00810	-0.875724	lcl|NC_004557.1_cds_WP_011098507.1_143	chromosome	142543..143910	bifunctional N-acetylglucosamine-1-phosphate	glmU
nr0971	CTC_RS05095	-0.897161	lcl|NC_004557.1_cds_WP_035125332.1_979	chromosome	1084283..1084630	hypothetical protein	_
nr1818	CTC_RS09400	-0.899747	lcl|NC_004557.1_cds_WP_035109348.1_1837	chromosome	1935906..1936835	hypothetical protein	_
nr0139	CTC_RS00790	-0.937175	lcl|NC_004557.1_cds_WP_023436999.1_139	chromosome	139252..139557	hypothetical protein	_
nr0855	CTC_RS04515	-0.937283	lcl|NC_004557.1_cds_WP_011099155.1_863	chromosome	954324..955751	Na+/H+ antiporter NhaC	nhaC
nr1990	CTC_RS14330	-1.02332	lcl|NC_004557.1_cds_WP_052040324.1_2015	chromosome	2135079..2135807	hypothetical protein	_
nr2212	CTC_RS11430	-1.02884	lcl|NC_004557.1_cds_WP_035109032.1_2239	chromosome	2340797..2341018	hypothetical protein	_
nr0069	CTC_RS00420	-1.06886	lcl|NC_004557.1_cds_WP_011098442.1_69	chromosome	76996..78405	FAD-dependent oxidoreductase	_
nr0856	CTC_RS04520	-1.06947	lcl|NC_004557.1_cds_WP_011099156.1_864	chromosome	955787..956671	hydrolase	_
nr1274	CTC_RS06645	-1.15405	lcl|NC_004557.1_cds_WP_035109866.1_1286	chromosome	1391083..1391301	DUF378 domain-containing protein	_
nr1609	CTC_RS08330	-1.1804	lcl|NC_004557.1_cds_WP_011099807.1_1623	chromosome	1722198..1723253	general secretion pathway protein GspF	_
nr0274	CTC_RS01530	-1.23628	lcl|NC_004557.1_cds_WP_011098621.1_276	chromosome	290828..291457	uracil phosphoribosyltransferase	upp
nr1347	CTC_RS07005	-1.2462	lcl|NC_004557.1_cds_WP_011099586.1_1359	chromosome	1466464..1468410	hypothetical protein	_
nr1610	CTC_RS08335	-1.25983	lcl|NC_004557.1_cds_WP_011099808.1_1624	chromosome	1723411..1724859	general secretion pathway protein GspE	_
nr1348	CTC_RS07010	-1.34646	lcl|NC_004557.1_cds_WP_035109824.1_1360	chromosome	1468596..1468949	hypothetical protein	_
nr0205	CTC_RS01175	-1.35119	lcl|NC_004557.1_cds_WP_011098557.1_205	chromosome	211425..213350	methionine--tRNA ligase	metG
nr0273	CTC_RS01525	-1.54659	lcl|NC_004557.1_cds_WP_011098620.1_275	chromosome	290357..290806	ribose-5-phosphate isomerase	rpiB
nr2360	CTC_RS12190	-1.62641	lcl|NC_004557.1_cds_WP_011100514.1_2388	chromosome	2518310..2519038	dihydroorotate dehydrogenase electron transfer	_
nr2361	CTC_RS12195	-1.67357	lcl|NC_004557.1_cds_WP_011100515.1_2389	chromosome	2519053..2519919	orotidine 5'-phosphate decarboxylase	pyrF
nr2359	CTC_RS12185	-1.82101	lcl|NC_004557.1_cds_WP_035124392.1_2387	chromosome	2517415..2518308	dihydroorotate dehydrogenase	_
nr2364	CTC_RS12210	-1.95416	lcl|NC_004557.1_cds_WP_011100518.1_2392	chromosome	2521566..2522489	aspartate carbamoyltransferase	pyrB
nr2358	CTC_RS12180	-1.95676	lcl|NC_004557.1_cds_WP_011100512.1_2386	chromosome	2516812..2517393	orotate phosphoribosyltransferase	_
nr2362	CTC_RS12200	-2.2458	lcl|NC_004557.1_cds_WP_011100516.1_2390	chromosome	2519937..2521127	dihydroorotase	_
nr2363	CTC_RS12205	-2.3298	lcl|NC_004557.1_cds_WP_011100517.1_2391	chromosome	2521130..2521564	aspartate carbamoyltransferase regulatory	_

## Sheet: Table S2, DEGs condition
Nr	Locus_tag	log2 A/A	log2 B/A	log2 C/A	log2 D/A	log2 E/A	log2 F/A	SeqID	Location	Region	Product	Gene	DEG B-A	DEG C-A	DEG D-A	DEG E-A	DEG F-A	Nr of conditions
nr1278	CTC_RS06665	0	-0.200985	0.942724	-0.409548	0.234074	-0.162001	lcl|NC_004557.1_cds_WP_011099526.1_1290	chromosome	1394722..1395324	LexA repressor	lexA	no	yes	no	no	no	1
nr1131	CTC_RS14220	0	-0.382442	1.00008	-0.252572	-0.11914	-0.201434	lcl|NC_004557.1_cds_WP_011099399.1_1143	chromosome	1243800..1245053	protease htpX-like protein	_	no	yes	no	no	no	1
nr0174	CTC_RS01020	0	0.0915967	1.40104	-0.655095	-0.345921	-0.110056	lcl|NC_004557.1_cds_WP_035110885.1_174	chromosome	183147..183644	hypothetical protein	_	no	yes	no	no	no	1
nr1339	CTC_RS06965	0	-1.07923	2.42159	-0.725533	0.0976374	-0.294529	lcl|NC_004557.1_cds_WP_011099579.1_1351	chromosome	1456837..1457355	CDP-diacylglycerol--serine O-phosphatidyltransferase	pssA	yes	yes	no	no	no	2
nr1876	CTC_RS09690	0	0.492762	0.960623	-2.06355	0.706061	-0.176772	lcl|NC_004557.1_cds_WP_011100063.1_1895	chromosome	2007254..2008837	streptolysin O	tly	no	no	yes	no	no	1
nr1511	CTC_RS07835	0	-0.013396	1.5803	-1.64342	0.872431	0.0548436	lcl|NC_004557.1_cds_WP_052040345.1_1525	chromosome	1633654..1635354	methyl-accepting chemotaxis protein	_	no	yes	yes	no	no	2
nr1852	CTC_RS09570	0	0.310495	0.244204	-1.3346	0.519698	0.0673193	lcl|NC_004557.1_cds_WP_046655491.1_1871	chromosome	1978283..1978849	biotin transporter BioY	_	no	no	yes	no	no	1
nr1666	CTC_RS08625	0	0.0259516	0.311105	-1.1262	0.47335	0.0590098	lcl|NC_004557.1_cds_WP_011099863.1_1682	chromosome	1781795..1782625	flagellar motor protein MotP	_	no	no	yes	no	no	1
nr1786	CTC_RS09240	0	-0.00603647	0.926132	0.668109	0.322525	0.510912	lcl|NC_004557.1_cds_WP_011099974.1_1805	chromosome	1899442..1900875	hypothetical protein	_	no	yes	no	no	no	1
nr0838	CTC_RS04430	0	0.57495	1.51268	0.778466	0.685197	0.219041	lcl|NC_004557.1_cds_WP_035110201.1_846	chromosome	938486..938812	thiol reductase thioredoxin	_	no	yes	no	no	no	1
nr2412	CTC_RS12505	0	-0.469263	1.59425	0.781605	0.68789	0.417847	lcl|NC_004557.1_cds_WP_011100561.1_2440	chromosome	2574363..2574734	NAD(FAD)-dependent dehydrogenase	_	no	yes	no	no	no	1
nr0324	CTC_RS01805	0	-0.215652	1.69975	0.557332	0.263799	0.0288348	lcl|NC_004557.1_cds_WP_011098666.1_326	chromosome	343749..344324	lemA-like protein	_	no	yes	no	no	no	1
nr1341	CTC_RS06975	0	-0.44393	1.78838	0.101677	0.784712	-0.100375	lcl|NC_004557.1_cds_WP_011099581.1_1353	chromosome	1458595..1459791	permease	_	no	yes	no	no	no	1
nr0606	CTC_RS03250	0	0.0214473	1.44781	0.207881	0.596544	-0.129337	lcl|NC_004557.1_cds_WP_011098927.1_611	chromosome	671322..671903	transporter	_	no	yes	no	no	no	1
nr0199	CTC_RS01145	0	0.00150456	1.56486	0.0596252	0.321964	-0.111998	lcl|NC_004557.1_cds_WP_035125479.1_199	chromosome	205125..206531	Trk system potassium transport protein TrkA	trkA	no	yes	no	no	no	1
nr1129	CTC_RS05920	0	0.475541	1.33333	0.0952894	0.57116	-0.0256392	lcl|NC_004557.1_cds_WP_011099397.1_1141	chromosome	1240543..1241454	membrane protein	_	no	yes	no	no	no	1
nr1836	CTC_RS09490	0	0.418394	2.10373	0.211358	0.333827	-0.0365205	lcl|NC_004557.1_cds_WP_035109332.1_1855	chromosome	1958204..1958938	hypothetical protein	_	no	yes	no	no	no	1
nr2030	CTC_RS10490	0	-0.531678	1.85294	0.98973	1.48765	0.396333	lcl|NC_004557.1_cds_WP_011100204.1_2055	chromosome	2177733..2178359	serine/threonine protein phosphatase	_	no	yes	no	no	no	1
nr1340	CTC_RS06970	0	-0.467068	2.38977	0.727514	1.19805	0.157098	lcl|NC_004557.1_cds_WP_011099580.1_1352	chromosome	1457684..1458595	bacitracin ABC transporter ATP-binding protein	_	no	yes	no	no	no	1
nr0634	CTC_RS03395	0	-0.596923	2.11911	1.20193	0.737502	-0.281566	lcl|NC_004557.1_cds_WP_035110799.1_640	chromosome	699718..700005	hypothetical protein	_	no	yes	no	no	no	1
nr1328	CTC_RS06910	0	0.259744	0.734911	-0.0751507	1.81677	0.44149	lcl|NC_004557.1_cds_WP_011099569.1_1340	chromosome	1447306..1448223	cysteine synthase A	cysK	no	no	no	yes	no	1
nr0523	CTC_RS02830	0	-0.306382	1.4075	0.459632	1.64208	0.833545	lcl|NC_004557.1_cds_WP_035110858.1_526	chromosome	583228..584580	sodium:alanine symporter family protein	_	no	no	no	yes	no	1
nr1459	CTC_RS07580	0	-0.0122364	0.28337	0.0622286	1.23923	0.135984	lcl|NC_004557.1_cds_WP_011099679.1_1473	chromosome	1578402..1579985	hypothetical protein	_	no	no	no	yes	no	1
nr0129	CTC_RS00740	0	-0.0135942	0.24452	0.0852168	0.917144	0.228719	lcl|NC_004557.1_cds_WP_035125471.1_129	chromosome	129072..130868	chemotaxis protein	_	no	no	no	yes	no	1
nr1115	CTC_RS05850	0	0.196475	0.14846	0.424053	0.963525	0.0360549	lcl|NC_004557.1_cds_WP_035124903.1_1127	chromosome	1219629..1221578	hypothetical protein	_	no	no	no	yes	no	1
nr2186	CTC_RS11295	0	0.0569149	-0.16789	0.00732051	1.2777	-0.251299	lcl|NC_004557.1_cds_WP_011100337.1_2212	chromosome	2314063..2315007	hypothetical protein	_	no	no	no	yes	no	1
nr0412	CTC_RS02250	0	0.218807	0.665146	0.462575	2.88029	0.0700855	lcl|NC_004557.1_cds_WP_035124514.1_415	chromosome	439016..439225	hypothetical protein	_	no	no	no	yes	no	1
nr0306	CTC_RS01715	0	0.320142	0.413358	0.356692	2.24188	0.00242428	lcl|NC_004557.1_cds_WP_023437180.1_308	chromosome	327433..327711	spore coat protein	_	no	no	no	yes	no	1
nr0642	CTC_RS03435	0	0.241175	0.0600907	-0.365343	2.69086	-0.358259	lcl|NC_004557.1_cds_WP_035110809.1_648	chromosome	709060..709272	small, acid-soluble spore protein, alpha/beta	_	no	no	no	yes	no	1
nr1287	CTC_RS06710	0	-0.435197	-0.190377	0.287479	2.42025	0.0953488	lcl|NC_004557.1_cds_WP_023438201.1_1299	chromosome	1405654..1405839	hypothetical protein	_	no	no	no	yes	no	1
nr0305	CTC_RS01710	0	-0.187236	-0.076362	0.502841	2.15066	-0.0255798	lcl|NC_004557.1_cds_WP_035110986.1_307	chromosome	327205..327411	hypothetical protein	_	no	no	no	yes	no	1
nr1118	CTC_RS05865	0	-0.435614	0.379227	0.224487	2.10152	-0.215006	lcl|NC_004557.1_cds_WP_035109974.1_1130	chromosome	1223407..1223634	peptidase	_	no	no	no	yes	no	1
nr1784	CTC_RS09230	0	0.0661643	-0.411559	1.63896	-0.260604	0.153696	lcl|NC_004557.1_cds_WP_011099972.1_1803	chromosome	1897354..1898739	hypothetical protein	_	no	no	yes	no	no	1
nr1563	CTC_RS08100	0	0.236981	-0.155494	1.14478	0.199588	0.184911	lcl|NC_004557.1_cds_WP_035125241.1_1577	chromosome	1683954..1684214	hypothetical protein	_	no	no	yes	no	no	1
nr1785	CTC_RS09235	0	-0.0808254	-0.875069	2.76919	0.471031	0.0757374	lcl|NC_004557.1_cds_WP_011099973.1_1804	chromosome	1898736..1899299	DNA-directed RNA polymerase sigma-70 factor	_	no	no	yes	no	no	1
nr1344	CTC_RS06990	0	0.295082	0.195898	1.34126	4.83778	-0.253849	lcl|NC_004557.1_cds_WP_023438264.1_1356	chromosome	1462098..1462298	small, acid-soluble spore protein	_	no	no	no	yes	no	1
nr0411	CTC_RS02245	0	0.231764	0.454528	1.60117	5.18082	-0.448271	lcl|NC_004557.1_cds_WP_011098746.1_414	chromosome	438293..438817	hypothetical protein	_	no	no	no	yes	no	1
nr0413	CTC_RS02255	0	0.0239387	0.663653	1.41301	5.47137	-0.0971641	lcl|NC_004557.1_cds_WP_011098747.1_416	chromosome	439279..439731	hypothetical protein	_	no	no	no	yes	no	1
nr0509	CTC_RS02730	0	-0.312641	0.508786	1.03519	4.47269	0.199302	lcl|NC_004557.1_cds_WP_011098835.1_512	chromosome	564030..564518	hypothetical protein	_	no	no	no	yes	no	1
nr1367	CTC_RS07115	0	-0.0169145	0.51644	2.80942	6.98414	0.0071261	lcl|NC_004557.1_cds_WP_035109803.1_1380	chromosome	1494815..1495078	hypothetical protein	_	no	no	no	yes	no	1
nr1288	CTC_RS06715	0	-0.252823	0.247781	0.33642	3.27957	-0.425113	lcl|NC_004557.1_cds_WP_023438202.1_1300	chromosome	1405851..1406099	spore coat protein CotF	_	no	no	no	yes	no	1
nr0442	CTC_RS02400	0	-0.0924108	0.37356	0.779357	3.09789	-0.157078	lcl|NC_004557.1_cds_WP_035124696.1_445	chromosome	478094..478519	hypothetical protein	_	no	no	no	yes	no	1
nr0410	CTC_RS02240	0	0.0852062	0.0795601	0.538879	3.51904	-0.0847906	lcl|NC_004557.1_cds_WP_011098745.1_413	chromosome	437125..438300	alpha-clostripain-like protein	_	no	no	no	yes	no	1
nr2157	CTC_RS11150	0	-0.344867	-0.0979355	1.07535	3.3604	-0.162539	lcl|NC_004557.1_cds_WP_046655679.1_2183	chromosome	2290499..2290882	hypothetical protein	_	no	no	no	yes	no	1
nr1746	CTC_RS09035	0	0.274336	-0.0626355	0.539498	3.08374	-0.406787	lcl|NC_004557.1_cds_WP_023438671.1_1764	chromosome	1856917..1857117	small, acid-soluble spore protein	_	no	no	no	yes	no	1
nr1331	CTC_RS14245	0	-0.0410217	-0.4242	0.61639	2.78345	-0.375899	lcl|NC_004557.1_cds_WP_052042371.1_1343	chromosome	1449765..1450637	hypothetical protein	_	no	no	no	yes	no	1
nr2349	CTC_RS12135	0	0.073207	-0.325162	1.0381	4.46039	-0.284215	lcl|NC_004557.1_cds_WP_023439356.1_2377	chromosome	2505772..2505960	hypothetical protein	_	no	no	no	yes	no	1
nr0972	CTC_RS05100	0	-0.175203	-0.851946	0.573892	3.92817	-0.398712	lcl|NC_004557.1_cds_WP_011099263.1_980	chromosome	1084725..1085048	hypothetical protein	_	no	no	no	yes	no	1
nr1092	CTC_RS05725	0	0.189813	-1.27463	1.32708	-2.02704	0.327182	lcl|NC_004557.1_cds_WP_011099364.1_1103	chromosome	1192285..1192992	sporulation sigma factor SigE	sigE	no	no	no	yes	no	1
nr1049	CTC_RS05495	0	-0.856088	-2.19654	1.18078	-1.77967	0.39553	lcl|NC_004557.1_cds_WP_011099329.1_1058	chromosome	1153679..1154602	terminase	_	no	yes	no	no	no	1
nr1064	CTC_RS05570	0	-0.118229	-1.20276	0.572957	-2.02472	0.28885	lcl|NC_004557.1_cds_WP_011099340.1_1073	chromosome	1163827..1164699	hypothetical protein	_	no	no	no	yes	no	1
nr1062	CTC_RS05560	0	-0.684558	-1.22417	0.765763	-2.09984	0.144073	lcl|NC_004557.1_cds_WP_011099338.1_1071	chromosome	1163054..1163398	hypothetical protein	_	no	no	no	yes	no	1
nr1045	CTC_RS05470	0	-0.272846	-1.39427	0.148204	-2.50444	0.325337	lcl|NC_004557.1_cds_WP_011099327.1_1054	chromosome	1150593..1151060	hypothetical protein	_	no	no	no	yes	no	1
nr1043	CTC_RS05460	0	-0.296952	-1.07182	-0.0409242	-2.03956	0.284624	lcl|NC_004557.1_cds_WP_035124920.1_1052	chromosome	1150032..1150232	hypothetical protein	_	no	no	no	yes	no	1
nr1057	CTC_RS05535	0	-0.299741	-1.92454	0.656927	-2.58473	-0.168846	lcl|NC_004557.1_cds_WP_011099335.1_1066	chromosome	1160752..1161084	hypothetical protein	_	no	yes	no	yes	no	2
nr1078	CTC_RS05640	0	-0.221529	-1.217	0.455093	-1.45398	-0.0180739	lcl|NC_004557.1_cds_WP_011099353.1_1087	chromosome	1177611..1178489	hypothetical protein	_	no	yes	no	yes	no	2
nr1065	CTC_RS05575	0	-0.386411	-1.18012	0.476793	-1.53676	0.0337656	lcl|NC_004557.1_cds_WP_052042375.1_1074	chromosome	1164715..1165176	hypothetical protein	_	no	no	no	yes	no	1
nr1063	CTC_RS05565	0	-0.434429	-1.33653	0.578171	-1.70374	-0.0209024	lcl|NC_004557.1_cds_WP_011099339.1_1072	chromosome	1163403..1163822	hypothetical protein	_	no	no	no	yes	no	1
nr1076	CTC_RS05630	0	-0.616593	-1.2568	0.257586	-1.61406	-0.163393	lcl|NC_004557.1_cds_WP_035124965.1_1085	chromosome	1175618..1176700	hypothetical protein	_	no	yes	no	yes	no	2
nr1058	CTC_RS05540	0	-0.522922	-1.81116	0.579466	-1.77419	-0.0446364	lcl|NC_004557.1_cds_WP_011099336.1_1067	chromosome	1161104..1162138	phage capsid protein	_	no	yes	no	yes	no	2
nr1051	CTC_RS05505	0	-0.508204	-1.65285	0.369894	-1.41201	0.14638	lcl|NC_004557.1_cds_WP_011099331.1_1060	chromosome	1155935..1157392	hypothetical protein	_	no	yes	no	no	no	1
nr1072	CTC_RS05610	0	-0.440608	-1.62708	0.767716	-0.986136	0.0723997	lcl|NC_004557.1_cds_WP_011099348.1_1081	chromosome	1171194..1172429	hypothetical protein	_	no	yes	no	no	no	1
nr1050	CTC_RS05500	0	-0.675039	-1.75902	0.493389	-0.833036	0.258062	lcl|NC_004557.1_cds_WP_011099330.1_1059	chromosome	1154592..1155935	terminase	_	no	yes	no	no	no	1
nr1081	CTC_RS05655	0	-0.722341	-0.846191	-0.326461	-2.46368	-0.413053	lcl|NC_004557.1_cds_WP_035110473.1_1090	chromosome	1179939..1180202	hypothetical protein	_	no	no	no	yes	no	1
nr1044	CTC_RS05465	0	-0.289714	-1.38784	-0.546936	-2.26459	-0.210604	lcl|NC_004557.1_cds_WP_011099326.1_1053	chromosome	1150270..1150581	AsnC family protein	_	no	no	no	yes	no	1
nr1080	CTC_RS05650	0	-0.872494	-1.29354	0.216887	-2.05238	-0.1467	lcl|NC_004557.1_cds_WP_035109991.1_1089	chromosome	1179688..1179921	membrane protein	_	no	no	no	yes	no	1
nr1067	CTC_RS05585	0	-0.904421	-1.41344	0.225479	-2.35592	-0.249193	lcl|NC_004557.1_cds_WP_011099343.1_1076	chromosome	1165727..1167772	phage tail tape measure protein	_	no	no	no	yes	no	1
nr1061	CTC_RS05555	0	-0.760655	-1.33302	-0.165887	-2.1848	-0.439651	lcl|NC_004557.1_cds_WP_011099337.1_1070	chromosome	1162684..1163049	hypothetical protein	_	no	no	no	yes	no	1
nr2166	CTC_RS11195	0	-0.249384	-1.24281	-0.0402608	-0.861488	0.152733	lcl|NC_004557.1_cds_WP_035110334.1_2192	chromosome	2296378..2297013	propanediol utilization protein	_	no	yes	no	no	no	1
nr1428	CTC_RS07425	0	0.076601	-1.88185	0.0177907	-0.77842	-0.276664	lcl|NC_004557.1_cds_WP_011099653.1_1442	chromosome	1549313..1549768	hypothetical protein	_	no	yes	no	no	no	1
nr0481	CTC_RS14110	0	0.32987	-1.51823	0.591979	-1.13942	0.191305	lcl|NC_004557.1_cds_WP_011098808.1_484	chromosome	527266..529023	N-acetylmuramoyl-L-alanine amidase	_	no	yes	no	no	no	1
nr0069	CTC_RS00420	0	0.622497	-1.38928	0.0537596	-0.303004	-0.127706	lcl|NC_004557.1_cds_WP_011098442.1_69	chromosome	76996..78405	FAD-dependent oxidoreductase	_	no	yes	no	no	no	1
nr1427	CTC_RS07420	0	0.205925	-2.25666	-0.267602	-1.64762	-0.215925	lcl|NC_004557.1_cds_WP_011099652.1_1441	chromosome	1548735..1549283	hypothetical protein	_	no	yes	no	no	no	1
nr2625	CTC_RS13650	0	-0.127683	-0.477466	-0.171223	-1.65422	-0.0846674	lcl|NC_004565.1_cds_WP_011100781.1_5	plasmid	2876..3286	hypothetical protein	_	no	no	no	yes	no	1
nr1549	CTC_RS08030	0	-0.0301904	-0.370785	-0.569094	-1.81	-0.146962	lcl|NC_004557.1_cds_WP_035125146.1_1563	chromosome	1674181..1674483	hypothetical protein	_	no	no	no	yes	no	1
nr0891	CTC_RS04695	0	0.0351925	-0.420087	-0.284292	-1.2324	0.0493888	lcl|NC_004557.1_cds_WP_011099186.1_899	chromosome	991598..993019	amino acid permease	_	no	no	no	yes	no	1
nr1041	CTC_RS05450	0	-0.491816	-0.424239	-0.250541	-1.45281	-0.413529	lcl|NC_004557.1_cds_WP_035110040.1_1050	chromosome	1149550..1149711	hypothetical protein	_	no	no	no	yes	no	1
nr1565	CTC_RS08110	0	-0.157163	0.0725414	-0.513371	-1.97141	-0.560702	lcl|NC_004557.1_cds_WP_035125134.1_1579	chromosome	1684984..1685232	hypothetical protein	_	no	no	no	yes	no	1
nr2705	CTC_RS14060	0	0.221039	-1.16776	-0.269064	-2.06106	-0.0329947	lcl|NC_004565.1_cds_WP_011100836.1_87	plasmid	68640..72587	tetanus toxin	tetX	no	no	no	yes	no	1
nr2160	CTC_RS11165	0	0.30063	-0.878844	-0.739658	-2.21813	0.0446099	lcl|NC_004557.1_cds_WP_011100313.1_2186	chromosome	2292317..2292781	ethanolamine utilization protein EutQ	_	no	no	no	yes	no	1
nr2071	CTC_RS10695	0	0.249356	-0.892475	-0.47509	-1.76803	0.0723303	lcl|NC_004557.1_cds_WP_011100243.1_2096	chromosome	2215269..2215715	hypothetical protein	_	no	no	no	yes	no	1
nr2069	CTC_RS10685	0	0.0752342	-0.750834	-0.481103	-1.66393	0.197375	lcl|NC_004557.1_cds_WP_035109095.1_2094	chromosome	2213567..2214709	acyl-CoA dehydrogenase	_	no	no	no	yes	no	1
